# Supplementary material for: Selective enhancement of cardiomyocyte efficiency results in a pernicious heart condition
Source: PLoS One. 2020 Aug 13;15(8):e0236457. doi: 10.1371/journal.pone.0236457 (PMC7425937; doi:10.1371/journal.pone.0236457)
Supplement: S1 Dataset — (ZIP) [file pone.0236457.s003.zip]

Archive with 19 entries (18 files):
- Supporting Info Data Set/
- Supporting Info Data Set/Figure 1A,B,C,D,E - Dataset.xlsx
- Supporting Info Data Set/Figure 1A,B,C,D,E Dataset for Graphs.xlsx
- Supporting Info Data Set/Figure 2 Control, Gly summary.xls
- Supporting Info Data Set/Figure 2 TC, Gly summary.xls
- Supporting Info Data Set/Figure 2,3 Control Normalized Ratios.xls
- Supporting Info Data Set/Figure 2,3 TC Normalized Ratios.xls
- Supporting Info Data Set/Figure 3 Control, Goxy summ.xls
- Supporting Info Data Set/Figure 3 Control, Poxy summary.xls
- Supporting Info Data Set/Figure 3 TC, Goxy summ.xls
- Supporting Info Data Set/Figure 3 TC, Poxy summary.xls
- Supporting Info Data Set/Figure 4 Contol Func..xls
- Supporting Info Data Set/Figure 4 TC Func..xls
- Supporting Info Data Set/Figure 5A - Dataset.xlsx
- Supporting Info Data Set/Figure 5B-E - Dataset.xlsx
- Supporting Info Data Set/Figure 6 - Dataset.xlsx
- Supporting Info Data Set/Table 1 - Dataset.xlsx
- Supporting Info Data Set/Table 2 - Dataset.xlsx
- Supporting Info Data Set/Table 3 - Dataset.xlsx
