# Supplementary material for: Selective enhancement of cardiomyocyte efficiency results in a pernicious heart condition
Source: PLoS One. 2020 Aug 13;15(8):e0236457. doi: 10.1371/journal.pone.0236457 (PMC7425937; doi:10.1371/journal.pone.0236457)
Supplement: S1 Dataset — (ZIP) [file pone.0236457.s003.zip › Supporting Info Data Set/Figure 1A,B,C,D,E - Dataset.xlsx]

## Sheet: All data
										not sig		not sig
				Ambulatory	SD	Heat	SD	VCO2	SD	VO2	SD	RER	SD
		Total	Sham	439.264	445.555	0.499727	0.123914	3610.32	885.88	3999.33	867.047	0.896255	0.0753709
			CardiacCRT+	394.551	452.306	0.394098	0.0897633	2943.8	649.197	3469.3	651.464	0.84425	0.0762628
			Crt OE+Tudca	318.656	306.637	0.360106	0.0685865	2845.39	679.839	3349.53	635.769	0.842006	0.0906235
		Light	Sham	136.825	222.314	0.464544	0.114415	3312.15	794.501	3732.3	807.825	0.880671	0.0891459
			CardiacCRT+	117.247	212.33	0.378265	0.0816626	2812.37	614.896	3341.5	614.705	0.836278	0.086984
			CardiacCRT+ +Tudca	92.9489	150.9	0.347194	0.065175	2745.28	699.247	3239.15	640.813	0.836302	0.103656
		Dark	Sham	315.09	314.413	0.534699	0.123131	3906.7	872.729	4264.75	842.317	0.911745	0.0543202
			CardiacCRT+	233.033	328.494	0.409762	0.0945736	3073.84	656.253	3595.76	662.287	0.852139	0.0629594
			CardiacCRT+ +Tudca	179.154	202.324	0.372873	0.0695391	2944.36	645.634	3458.67	612.039	0.847645	0.0752368

## Sheet: Ambulatory
Total	N	Mean	Std Dev	Min	First Q	Median	Third Q	Max	Units		Light	N	Mean	Std Dev	Min	First Q	Median	Third Q	Max	Units		Dark	N	Mean	Std Dev	Min	First Q	Median	Third Q	Max	Units
2015-11-09 Metcages : TC1467-1 WT M	320	623.969	573.969	0	56.25	488	1127.25	2094	COUNTS		2015-11-09 Metcages : TC1467-1 WT M	160	296.05	363.441	0	32.75	124.5	468.5	1653	COUNTS		2015-11-09 Metcages : TC1467-1 WT M	160	951.888	558.972	3	497.75	1087.5	1423	2094	COUNTS
2015-11-09 Metcages : TC1468-2 WT M	320	402.253	344.25	0	51.75	379	661.5	1602	COUNTS		2015-11-09 Metcages : TC1468-2 WT M	160	302.831	323.063	0	32	183	480.5	1602	COUNTS		2015-11-09 Metcages : TC1468-2 WT M	160	501.675	336.896	4	199.5	507.5	749.25	1399	COUNTS
2015-11-09 Metcages : TC1469-3 WT M	319	360.806	311.157	2	65	313	590	1420	COUNTS		2015-11-09 Metcages : TC1469-3 WT M	159	256.591	269.545	2	36	109	449	1132	COUNTS		2015-11-09 Metcages : TC1469-3 WT M	160	464.369	315.889	4	194	457.5	718.25	1420	COUNTS
2015-11-09 Metcages : TC1473-4 DTG M	319	171.219	138.839	0	46	139	285.5	569	COUNTS		2015-11-09 Metcages : TC1473-4 DTG M	159	154.623	129.247	7	49	109	254.5	538	COUNTS		2015-11-09 Metcages : TC1473-4 DTG M	160	187.713	146.299	0	45	177	297.5	569	COUNTS
2015-11-09 Metcages : TC1448-1 WT M	319	419.26	382.288	0	46	328	732	1657	COUNTS		2015-11-09 Metcages : TC1448-1 WT M	159	283.34	344.577	0	30.5	131	439.5	1589	COUNTS		2015-11-09 Metcages : TC1448-1 WT M	160	554.331	370.768	0	204.75	603	823.75	1657	COUNTS
2015-11-09 Metcages : TC1451-4 DTG M +Tudca	319	358.687	364.047	0	15	264	667	1533	COUNTS		2015-11-09 Metcages : TC1451-4 DTG M +Tudca	159	191.906	316.56	0	6	21	264.5	1533	COUNTS		2015-11-09 Metcages : TC1451-4 DTG M +Tudca	160	524.425	331.697	1	247.5	538	789	1276	COUNTS
2015-11-09 Metcages : TC1452-5 DTG M+Tudca	319	254.972	287.517	0	29.5	106	448	1248	COUNTS		2015-11-09 Metcages : TC1452-5 DTG M+Tudca	159	201.182	253.126	0	25	66	328	1197	COUNTS		2015-11-09 Metcages : TC1452-5 DTG M+Tudca	160	308.425	309.668	3	40.5	176	529.75	1248	COUNTS
2015-11-09 Metcages : TC1465-1 WT F	319	300.561	313.299	2	28	193	504	1258	COUNTS		2015-11-09 Metcages : TC1465-1 WT F	159	254.396	282.716	2	22	121	481.5	1258	COUNTS		2015-11-09 Metcages : TC1465-1 WT F	160	346.438	335.615	5	32.75	255	536.25	1196	COUNTS
2015-11-04 Jody metcages : TC1444-1 WT F	213	472.061	487.781	3	59	266	879	2211	COUNTS		2015-11-04 Jody metcages : TC1444-1 WT F	106	338.868	476.958	3	33.75	97.5	428	2211	COUNTS		2015-11-04 Jody metcages : TC1444-1 WT F	107	604.009	463.901	14	147.5	556	1038	1719	COUNTS
2015-11-04 Jody metcages : TC1462-1 DTG F	212	305.25	247.498	12	94.5	234.5	474.75	1206	COUNTS		2015-11-04 Jody metcages : TC1462-1 DTG F	105	280.895	265.92	12	61	167	443	1206	COUNTS		2015-11-04 Jody metcages : TC1462-1 DTG F	107	329.149	226.692	36	128.5	272	475.5	813	COUNTS
2015-11-04 Jody metcages : TC1446-3 DTG F	212	706.41	601.734	0	87.75	732	1190.75	2432	COUNTS		2015-11-04 Jody metcages : TC1446-3 DTG F	105	574.581	639.846	0	55	226	1049	2432	COUNTS		2015-11-04 Jody metcages : TC1446-3 DTG F	107	835.776	533.821	7	276	940	1295.5	1703	COUNTS
2015-11-04 Jody metcages : TC1470-3 DTG F	212	268.689	233.015	6	87	190.5	401	1511	COUNTS		2015-11-04 Jody metcages : TC1470-3 DTG F	105	253.752	201.403	6	82	194	394	934	COUNTS		2015-11-04 Jody metcages : TC1470-3 DTG F	107	283.346	260.468	18	97	190	406	1511	COUNTS
2015-11-04 Jody metcages : TC1463-2 WT M	212	268.245	249.245	3	53.75	196	424.25	1673	COUNTS		2015-11-04 Jody metcages : TC1463-2 WT M	106	208.132	258.295	3	35.25	110.5	325.75	1673	COUNTS		2015-11-04 Jody metcages : TC1463-2 WT M	106	328.358	225.445	20	115.75	314.5	484.75	890	COUNTS
2015-11-04 Jody metcages : TC1447-4 DTG F	212	560.967	554.964	4	65.75	341.5	1004.5	2144	COUNTS		2015-11-04 Jody metcages : TC1447-4 DTG F	106	367.33	458.467	4	46	119	576	1776	COUNTS		2015-11-04 Jody metcages : TC1447-4 DTG F	106	754.604	577.068	22	147	828.5	1197.5	2144	COUNTS
2015-11-04 Jody metcages : TC1449-2 DTG M	212	847.684	786.206	6	121	684.5	1249.25	3045	COUNTS		2015-11-04 Jody metcages : TC1449-2 DTG M	106	489.132	494.088	6	56	369	837.75	2734	COUNTS		2015-11-04 Jody metcages : TC1449-2 DTG M	106	1206.24	859.324	15	390.5	1140.5	1914.75	3045	COUNTS
2015-11-04 Jody metcages : TC1464-3 WT M	212	272.538	299.349	1	34.75	118.5	462	1481	COUNTS		2015-11-04 Jody metcages : TC1464-3 WT M	106	203.321	280.743	1	23.25	51.5	311.5	1481	COUNTS		2015-11-04 Jody metcages : TC1464-3 WT M	106	341.755	302.626	5	42.5	315.5	549	1105	COUNTS
2015-11-04 Jody metcages : TC1465-1 WT F	212	612.42	523.653	8	126.75	512.5	948	2375	COUNTS		2015-11-04 Jody metcages : TC1465-1 WT F	105	475.476	484.361	8	102	358	765	2375	COUNTS		2015-11-04 Jody metcages : TC1465-1 WT F	107	746.804	528.065	13	277	721	1160.5	1957	COUNTS
2015-11-04 Jody metcages : TC1466-2 WT F	212	704.835	625.539	2	85.75	573.5	1124	2270	COUNTS		2015-11-04 Jody metcages : TC1466-2 WT F	105	449.724	534.726	2	48	159	756	2066	COUNTS		2015-11-04 Jody metcages : TC1466-2 WT F	107	955.178	608.801	16	472.5	940	1427	2270	COUNTS
2015-11-04 Jody metcages : TC1471-4 DTG F+Tudca	212	371.278	283.059	4	126.75	336.5	546.25	1959	COUNTS		2015-11-04 Jody metcages : TC1471-4 DTG F+Tudca	105	421.505	301.484	11	201	384	589	1959	COUNTS		2015-11-04 Jody metcages : TC1471-4 DTG F+Tudca	107	321.991	255.657	4	95	255	486	1041	COUNTS
2015-11-04 Jody metcages : TC1472-5 DTG F+Tudca	212	301.627	238.182	11	74.25	261	492.75	1091	COUNTS		2015-11-04 Jody metcages : TC1472-5 DTG F+Tudca	105	273.61	232.654	11	63	233	470	1003	COUNTS		2015-11-04 Jody metcages : TC1472-5 DTG F+Tudca	107	329.122	241.411	23	104.5	305	509.5	1091	COUNTS

## Sheet: Heat
Total	N	Mean	Std Dev	Min	First Q	Median	Third Q	Max	Units		Light	N	Mean	Std Dev	Min	First Q	Median	Third Q	Max	Units		Dark	N	Mean	Std Dev	Min	First Q	Median	Third Q	Max	Units
2015-11-09 Metcages : TC1467-1 WT M	320	0.529628	0.101082	0.00316702	0.438906	0.539831	0.626485	0.702133	kcal/hr		2015-11-09 Metcages : TC1467-1 WT M	160	0.47517	0.0919744	0.00316702	0.419758	0.444596	0.543942	0.664385	kcal/hr		2015-11-09 Metcages : TC1467-1 WT M	160	0.584087	0.0779171	0.367675	0.517943	0.616252	0.642457	0.702133	kcal/hr
2015-11-09 Metcages : TC1468-2 WT M	320	0.496035	0.0925322	0.00348553	0.419728	0.515168	0.569428	0.657496	kcal/hr		2015-11-09 Metcages : TC1468-2 WT M	160	0.464225	0.0962757	0.00348553	0.397465	0.448527	0.542419	0.657496	kcal/hr		2015-11-09 Metcages : TC1468-2 WT M	160	0.527845	0.0766338	0.364027	0.458111	0.556571	0.592019	0.654146	kcal/hr
2015-11-09 Metcages : TC1469-3 WT M	319	0.541142	0.0961267	0.00888292	0.455689	0.549267	0.625111	0.720472	kcal/hr		2015-11-09 Metcages : TC1469-3 WT M	159	0.497077	0.087127	0.00888292	0.43444	0.470582	0.568666	0.693604	kcal/hr		2015-11-09 Metcages : TC1469-3 WT M	160	0.584932	0.0840593	0.409796	0.495052	0.614752	0.653313	0.720472	kcal/hr
2015-11-09 Metcages : TC1473-4 DTG M	319	0.39463	0.0396197	0.0128473	0.378894	0.394391	0.410741	0.527082	kcal/hr		2015-11-09 Metcages : TC1473-4 DTG M	159	0.387968	0.0446607	0.0128473	0.375891	0.387753	0.403541	0.527082	kcal/hr		2015-11-09 Metcages : TC1473-4 DTG M	160	0.401249	0.0326948	0.258842	0.384187	0.402081	0.418752	0.482743	kcal/hr
2015-11-09 Metcages : TC1448-1 WT M	319	0.463276	0.0860114	0.0014834	0.39253	0.462959	0.536547	0.701608	kcal/hr		2015-11-09 Metcages : TC1448-1 WT M	159	0.432422	0.0845608	0.0014834	0.380903	0.410096	0.495669	0.701608	kcal/hr		2015-11-09 Metcages : TC1448-1 WT M	160	0.493937	0.0761078	0.313344	0.436831	0.521433	0.550927	0.594053	kcal/hr
2015-11-09 Metcages : TC1451-4 DTG M +Tudca	319	0.383081	0.0695628	0.000659863	0.322074	0.376076	0.441166	0.584515	kcal/hr		2015-11-09 Metcages : TC1451-4 DTG M +Tudca	159	0.348773	0.0652869	0.000659863	0.313864	0.327716	0.372286	0.584515	kcal/hr		2015-11-09 Metcages : TC1451-4 DTG M +Tudca	160	0.417174	0.055639	0.278296	0.375458	0.427923	0.460872	0.510326	kcal/hr
2015-11-09 Metcages : TC1452-5 DTG M+Tudca	319	0.366321	0.0857996	-0.00604228	0.302986	0.340989	0.446802	0.629466	kcal/hr		2015-11-09 Metcages : TC1452-5 DTG M+Tudca	159	0.358121	0.0891958	-0.00604228	0.297143	0.335014	0.42896	0.629466	kcal/hr		2015-11-09 Metcages : TC1452-5 DTG M+Tudca	160	0.374471	0.0817508	0.203839	0.311955	0.349028	0.455485	0.548085	kcal/hr
2015-11-09 Metcages : TC1465-1 WT F	319	0.42222	0.0775731	0.287676	0.354586	0.406139	0.484385	0.596407	kcal/hr		2015-11-09 Metcages : TC1465-1 WT F	159	0.404529	0.0683372	0.287676	0.345218	0.382028	0.471437	0.565036	kcal/hr		2015-11-09 Metcages : TC1465-1 WT F	160	0.4398	0.0822837	0.297159	0.369421	0.42114	0.506021	0.596407	kcal/hr
2015-11-04 Jody metcages : TC1444-1 WT F	213	0.405699	0.0845819	0.263767	0.332374	0.371609	0.485381	0.628188	kcal/hr		2015-11-04 Jody metcages : TC1444-1 WT F	106	0.376619	0.0823538	0.263767	0.322584	0.336375	0.428898	0.628188	kcal/hr		2015-11-04 Jody metcages : TC1444-1 WT F	107	0.434506	0.0768549	0.286508	0.358326	0.434943	0.504336	0.579962	kcal/hr
2015-11-04 Jody metcages : TC1462-1 DTG F	212	0.426729	0.0448248	0.282302	0.397642	0.426669	0.454059	0.534671	kcal/hr		2015-11-04 Jody metcages : TC1462-1 DTG F	105	0.418433	0.0444048	0.305948	0.385998	0.418621	0.452601	0.530403	kcal/hr		2015-11-04 Jody metcages : TC1462-1 DTG F	107	0.43487	0.0439307	0.282302	0.415664	0.434508	0.455529	0.534671	kcal/hr
2015-11-04 Jody metcages : TC1446-3 DTG F	212	0.474251	0.095725	0.325221	0.378263	0.494365	0.558566	0.686445	kcal/hr		2015-11-04 Jody metcages : TC1446-3 DTG F	105	0.450306	0.0954263	0.325221	0.367801	0.399986	0.538403	0.686445	kcal/hr		2015-11-04 Jody metcages : TC1446-3 DTG F	107	0.497749	0.0904457	0.333273	0.391189	0.532193	0.568814	0.656411	kcal/hr
2015-11-04 Jody metcages : TC1470-3 DTG F	212	0.290427	0.024599	0.228696	0.270244	0.294386	0.308042	0.351222	kcal/hr		2015-11-04 Jody metcages : TC1470-3 DTG F	105	0.285618	0.0242114	0.228696	0.267291	0.288734	0.301171	0.344388	kcal/hr		2015-11-04 Jody metcages : TC1470-3 DTG F	107	0.295145	0.0241661	0.232422	0.279788	0.297227	0.313674	0.351222	kcal/hr
2015-11-04 Jody metcages : TC1463-2 WT M	212	0.511283	0.0889351	0.345288	0.438807	0.489705	0.576243	0.738689	kcal/hr		2015-11-04 Jody metcages : TC1463-2 WT M	106	0.474641	0.0777932	0.345288	0.422724	0.452164	0.526345	0.738689	kcal/hr		2015-11-04 Jody metcages : TC1463-2 WT M	106	0.547924	0.0844493	0.371966	0.482484	0.544362	0.611028	0.729872	kcal/hr
2015-11-04 Jody metcages : TC1447-4 DTG F	212	0.438869	0.084882	0.323024	0.364253	0.411996	0.516358	0.630968	kcal/hr		2015-11-04 Jody metcages : TC1447-4 DTG F	106	0.407526	0.0718306	0.323867	0.35414	0.373085	0.450467	0.630968	kcal/hr		2015-11-04 Jody metcages : TC1447-4 DTG F	106	0.470211	0.0856474	0.323024	0.383682	0.486595	0.551025	0.617743	kcal/hr
2015-11-04 Jody metcages : TC1449-2 DTG M	212	0.50969	0.0927103	0.349145	0.428223	0.50784	0.589207	0.684758	kcal/hr		2015-11-04 Jody metcages : TC1449-2 DTG M	106	0.46984	0.0793241	0.349145	0.405073	0.447318	0.538428	0.664095	kcal/hr		2015-11-04 Jody metcages : TC1449-2 DTG M	106	0.54954	0.0881684	0.365309	0.464615	0.572943	0.621681	0.684758	kcal/hr
2015-11-04 Jody metcages : TC1464-3 WT M	212	0.723378	0.149391	0.491682	0.60106	0.677095	0.841169	1.09693	kcal/hr		2015-11-04 Jody metcages : TC1464-3 WT M	106	0.68099	0.135221	0.492595	0.571595	0.639367	0.774147	1.03156	kcal/hr		2015-11-04 Jody metcages : TC1464-3 WT M	106	0.765766	0.151444	0.491682	0.645133	0.757059	0.885593	1.09693	kcal/hr
2015-11-04 Jody metcages : TC1465-1 WT F	212	0.447631	0.083697	0.29712	0.374326	0.437746	0.518395	0.607564	kcal/hr		2015-11-04 Jody metcages : TC1465-1 WT F	105	0.424335	0.0731466	0.303423	0.366908	0.39952	0.490152	0.58018	kcal/hr		2015-11-04 Jody metcages : TC1465-1 WT F	107	0.470492	0.0873481	0.29712	0.390361	0.486681	0.549628	0.607564	kcal/hr
2015-11-04 Jody metcages : TC1466-2 WT F	212	0.48068	0.0944899	0.321221	0.399554	0.473507	0.563088	0.656803	kcal/hr		2015-11-04 Jody metcages : TC1466-2 WT F	105	0.439362	0.080077	0.321221	0.384048	0.407583	0.48403	0.636422	kcal/hr		2015-11-04 Jody metcages : TC1466-2 WT F	107	0.521227	0.0901693	0.324136	0.441378	0.538542	0.596272	0.656803	kcal/hr
2015-11-04 Jody metcages : TC1471-4 DTG F+Tudca	212	0.315794	0.0350411	0.218889	0.291533	0.319603	0.340324	0.405635	kcal/hr		2015-11-04 Jody metcages : TC1471-4 DTG F+Tudca	105	0.321049	0.0294657	0.218889	0.312278	0.324534	0.338107	0.385392	kcal/hr		2015-11-04 Jody metcages : TC1471-4 DTG F+Tudca	107	0.310637	0.039219	0.225821	0.280753	0.305083	0.343165	0.405635	kcal/hr
2015-11-04 Jody metcages : TC1472-5 DTG F+Tudca	212	0.360495	0.0347775	0.2696	0.335835	0.355921	0.379316	0.437819	kcal/hr		2015-11-04 Jody metcages : TC1472-5 DTG F+Tudca	105	0.354402	0.0341359	0.272505	0.330555	0.348946	0.371466	0.430392	kcal/hr		2015-11-04 Jody metcages : TC1472-5 DTG F+Tudca	107	0.366474	0.0345168	0.2696	0.344051	0.362271	0.39484	0.437819	kcal/hr

## Sheet: VCO2
Total	N	Mean	Std Dev	Min	First Q	Median	Third Q	Max	Units		Light	N	Mean	Std Dev	Min	First Q	Median	Third Q	Max	Units		Dark	N	Mean	Std Dev	Min	First Q	Median	Third Q	Max	Units
2015-11-09 Metcages : TC1467-1 WT M	320	3845.71	743.465	-9.06009	3207.13	3923.34	4511.29	5186.02	ml/kg/hr		2015-11-09 Metcages : TC1467-1 WT M	160	3432.21	667.493	-9.06009	3032.02	3246.5	3941.93	4858.64	ml/kg/hr		2015-11-09 Metcages : TC1467-1 WT M	160	4259.21	565.057	2718.46	3871.95	4425.71	4692.24	5186.02	ml/kg/hr
2015-11-09 Metcages : TC1468-2 WT M	320	3618.5	699.321	3.04137	3077.39	3735.02	4187.23	4892.81	ml/kg/hr		2015-11-09 Metcages : TC1468-2 WT M	160	3362.21	724.329	3.04137	2912.99	3284.13	3904.27	4892.81	ml/kg/hr		2015-11-09 Metcages : TC1468-2 WT M	160	3874.8	569.494	2664.49	3390.08	4071.23	4346.12	4857.69	ml/kg/hr
2015-11-09 Metcages : TC1469-3 WT M	319	3892.56	717.767	8.77223	3283.46	3929.96	4526.51	5309.78	ml/kg/hr		2015-11-09 Metcages : TC1469-3 WT M	159	3545.38	628.884	8.77223	3111.26	3401.2	4047.22	5155.28	ml/kg/hr		2015-11-09 Metcages : TC1469-3 WT M	160	4237.57	630.121	2962.62	3563.96	4471.37	4759.94	5309.78	ml/kg/hr
2015-11-09 Metcages : TC1473-4 DTG M	319	2939.15	310.382	12.9636	2797.99	2915.08	3082.88	3855.77	ml/kg/hr		2015-11-09 Metcages : TC1473-4 DTG M	159	2877.07	336.616	12.9636	2764.39	2873.87	2997.87	3855.77	ml/kg/hr		2015-11-09 Metcages : TC1473-4 DTG M	160	3000.85	269.059	1924.81	2837.26	2978.09	3144.07	3704.25	ml/kg/hr
2015-11-09 Metcages : TC1448-1 WT M	319	2508.39	506.084	1.23598	2060	2516.2	2932.1	3747.33	ml/kg/hr		2015-11-09 Metcages : TC1448-1 WT M	159	2343.66	514.582	1.23598	1999.59	2216.94	2739.34	3747.33	ml/kg/hr		2015-11-09 Metcages : TC1448-1 WT M	160	2672.09	441.596	1598.07	2405.2	2818.46	3002.16	3397.46	ml/kg/hr
2015-11-09 Metcages : TC1451-4 DTG M +Tudca	319	2622.09	482.917	-5.98742	2221.48	2572.34	3022.07	3832.05	ml/kg/hr		2015-11-09 Metcages : TC1451-4 DTG M +Tudca	159	2384.28	445.783	-5.98742	2141.22	2253.28	2616.14	3832.05	ml/kg/hr		2015-11-09 Metcages : TC1451-4 DTG M +Tudca	160	2858.42	395.207	1844.37	2552.81	2948.75	3139.29	3580.23	ml/kg/hr
2015-11-09 Metcages : TC1452-5 DTG M+Tudca	319	2406.18	593.17	-17.4498	1962.28	2245.34	2968.43	3854.23	ml/kg/hr		2015-11-09 Metcages : TC1452-5 DTG M+Tudca	159	2310.22	594.737	-17.4498	1895.76	2145.41	2811.2	3854.23	ml/kg/hr		2015-11-09 Metcages : TC1452-5 DTG M+Tudca	160	2501.54	577.799	1279.27	2076.67	2347.89	3067.32	3798.65	ml/kg/hr
2015-11-09 Metcages : TC1465-1 WT F	319	3673.88	692.542	2499.88	3100.74	3512.1	4223.84	5315.23	ml/kg/hr		2015-11-09 Metcages : TC1465-1 WT F	159	3521.18	595.385	2538.55	3019.28	3340.14	4056.41	4823.69	ml/kg/hr		2015-11-09 Metcages : TC1465-1 WT F	160	3825.63	748.654	2499.88	3200.29	3702.94	4392.41	5315.23	ml/kg/hr
2015-11-04 Jody metcages : TC1444-1 WT F	213	3092.78	765.844	1854.97	2394.1	2873.18	3810.16	4777.72	ml/kg/hr		2015-11-04 Jody metcages : TC1444-1 WT F	106	2718.88	646.299	1854.97	2266.98	2401.72	3206.05	4567.32	ml/kg/hr		2015-11-04 Jody metcages : TC1444-1 WT F	107	3463.18	693.524	2191.33	2835.72	3540.11	4075.62	4777.72	ml/kg/hr
2015-11-04 Jody metcages : TC1462-1 DTG F	212	2785.18	336.431	1862.55	2544.39	2785.62	2961.42	3647.11	ml/kg/hr		2015-11-04 Jody metcages : TC1462-1 DTG F	105	2727.05	347.493	2050.78	2479.91	2690.09	2948.06	3620.9	ml/kg/hr		2015-11-04 Jody metcages : TC1462-1 DTG F	107	2842.22	316.545	1862.55	2672.68	2828.68	2980.34	3647.11	ml/kg/hr
2015-11-04 Jody metcages : TC1446-3 DTG F	212	3221.08	723.201	2132.16	2475.4	3431.59	3790.51	4595.13	ml/kg/hr		2015-11-04 Jody metcages : TC1446-3 DTG F	105	2961.8	669.726	2132.16	2362.47	2642.02	3641.17	4438.01	ml/kg/hr		2015-11-04 Jody metcages : TC1446-3 DTG F	107	3475.51	684.908	2252.72	2703.67	3697.19	4074.12	4595.13	ml/kg/hr
2015-11-04 Jody metcages : TC1470-3 DTG F	212	2608.56	291.914	1949.98	2409.01	2637.57	2841.61	3307.41	ml/kg/hr		2015-11-04 Jody metcages : TC1470-3 DTG F	105	2585.51	274.181	1970.11	2410.14	2609.76	2796.7	3107.6	ml/kg/hr		2015-11-04 Jody metcages : TC1470-3 DTG F	107	2631.17	307.935	1949.98	2408.46	2674.48	2896.02	3307.41	ml/kg/hr
2015-11-04 Jody metcages : TC1463-2 WT M	212	3509.53	713.367	2176.23	2928.36	3386.1	4025.12	5305.74	ml/kg/hr		2015-11-04 Jody metcages : TC1463-2 WT M	106	3140.66	576.606	2176.23	2714.44	2961.1	3505.31	4797.11	ml/kg/hr		2015-11-04 Jody metcages : TC1463-2 WT M	106	3878.41	644.538	2537.24	3360.1	3879.69	4357.78	5305.74	ml/kg/hr
2015-11-04 Jody metcages : TC1447-4 DTG F	212	2950.55	670.768	2013.45	2369.86	2736.98	3498.67	4501.24	ml/kg/hr		2015-11-04 Jody metcages : TC1447-4 DTG F	106	2632.21	491.377	2013.45	2250.18	2424.57	2970.3	4114.2	ml/kg/hr		2015-11-04 Jody metcages : TC1447-4 DTG F	106	3268.89	676.816	2166.18	2609.23	3388.18	3851.09	4501.24	ml/kg/hr
2015-11-04 Jody metcages : TC1449-2 DTG M	212	3653.66	680.122	2327.15	3043.31	3699.03	4207.52	5049.11	ml/kg/hr		2015-11-04 Jody metcages : TC1449-2 DTG M	106	3390.83	618.859	2327.15	2896.04	3259.82	3924.96	4962.87	ml/kg/hr		2015-11-04 Jody metcages : TC1449-2 DTG M	106	3916.48	638.028	2416.11	3397.21	4066.12	4464.93	5049.11	ml/kg/hr
2015-11-04 Jody metcages : TC1464-3 WT M	212	4296.12	1048.27	2603.71	3424.79	4133.22	5125.34	7080.22	ml/kg/hr		2015-11-04 Jody metcages : TC1464-3 WT M	106	3843.03	866.822	2603.71	3161.21	3497.71	4535.11	6117.29	ml/kg/hr		2015-11-04 Jody metcages : TC1464-3 WT M	106	4749.22	1020.94	2740.02	3840.76	4737.35	5536.46	7080.22	ml/kg/hr
2015-11-04 Jody metcages : TC1465-1 WT F	212	3885.07	752.828	2342.72	3267.65	3874.47	4522.46	5362.48	ml/kg/hr		2015-11-04 Jody metcages : TC1465-1 WT F	105	3650.57	636.407	2342.72	3187.6	3504.59	4252.6	4925.52	ml/kg/hr		2015-11-04 Jody metcages : TC1465-1 WT F	107	4115.2	789.208	2396.6	3440.79	4270.86	4782.98	5362.48	ml/kg/hr
2015-11-04 Jody metcages : TC1466-2 WT F	212	4040.59	772.503	2524.38	3381.28	3939.53	4734.22	5613.5	ml/kg/hr		2015-11-04 Jody metcages : TC1466-2 WT F	105	3747.45	705.114	2699.17	3296.06	3485.03	4272.99	5510.94	ml/kg/hr		2015-11-04 Jody metcages : TC1466-2 WT F	107	4328.26	728.996	2524.38	3720.4	4442.92	4867.15	5613.5	ml/kg/hr
2015-11-04 Jody metcages : TC1471-4 DTG F+Tudca	212	3012.46	419.91	1902.65	2695.16	3112.67	3293.76	3972.79	ml/kg/hr		2015-11-04 Jody metcages : TC1471-4 DTG F+Tudca	105	3092.55	340.38	1902.65	2987.04	3120.69	3267.88	3969.34	ml/kg/hr		2015-11-04 Jody metcages : TC1471-4 DTG F+Tudca	107	2933.86	474.048	1952	2518.14	2892.54	3318.47	3972.79	ml/kg/hr
2015-11-04 Jody metcages : TC1472-5 DTG F+Tudca	212	3675.18	423.203	2599.3	3363.86	3634.83	3956.41	4726.12	ml/kg/hr		2015-11-04 Jody metcages : TC1472-5 DTG F+Tudca	105	3603.47	410.55	2765.7	3299.59	3565.67	3849.58	4533.76	ml/kg/hr		2015-11-04 Jody metcages : TC1472-5 DTG F+Tudca	107	3745.54	425.501	2599.3	3462.66	3697.31	4068.71	4726.12	ml/kg/hr

## Sheet: VO2
Total	N	Mean	Std Dev	Min	First Q	Median	Third Q	Max	Units		Light	N	Mean	Std Dev	Min	First Q	Median	Third Q	Max	Units		Dark	N	Mean	Std Dev	Min	First Q	Median	Third Q	Max	Units
2015-11-09 Metcages : TC1467-1 WT M	320	4181.05	797.096	35.3536	3465.24	4250.51	4932.94	5514.52	ml/kg/hr		2015-11-09 Metcages : TC1467-1 WT M	160	3756.97	729.72	35.3536	3316.51	3514.72	4294.23	5438.59	ml/kg/hr		2015-11-09 Metcages : TC1467-1 WT M	160	4605.13	616.668	2886.8	4058.69	4871.32	5051.63	5514.52	ml/kg/hr
2015-11-09 Metcages : TC1468-2 WT M	320	3976.78	737.173	35.1728	3356.94	4143.27	4562.39	5442.04	ml/kg/hr		2015-11-09 Metcages : TC1468-2 WT M	160	3729.58	769.758	35.1728	3179.63	3578.76	4341.07	5442.04	ml/kg/hr		2015-11-09 Metcages : TC1468-2 WT M	160	4223.98	612.175	2912.87	3678.95	4452.21	4735.74	5216.67	ml/kg/hr
2015-11-09 Metcages : TC1469-3 WT M	319	4136.34	728.965	85.7002	3487.73	4221.23	4794.33	5465.99	ml/kg/hr		2015-11-09 Metcages : TC1469-3 WT M	159	3809.27	669.865	85.7002	3333.81	3601.24	4370.94	5248.09	ml/kg/hr		2015-11-09 Metcages : TC1469-3 WT M	160	4461.36	635.303	3127.56	3795.55	4671.4	4991.44	5465.99	ml/kg/hr
2015-11-09 Metcages : TC1473-4 DTG M	319	3411.78	342.239	137.786	3285.56	3418.88	3556.3	4589.24	ml/kg/hr		2015-11-09 Metcages : TC1473-4 DTG M	159	3358.22	389.554	137.786	3250.48	3363.11	3488.13	4589.24	ml/kg/hr		2015-11-09 Metcages : TC1473-4 DTG M	160	3465.01	278.816	2238.8	3316.53	3472.79	3618.59	4138.43	ml/kg/hr
2015-11-09 Metcages : TC1448-1 WT M	319	3082.11	562.578	12.0635	2632.83	3068.17	3579.82	4684.34	ml/kg/hr		2015-11-09 Metcages : TC1448-1 WT M	159	2876.1	547.679	12.0635	2554.91	2717.86	3216.52	4684.34	ml/kg/hr		2015-11-09 Metcages : TC1448-1 WT M	160	3286.84	500.303	2111.83	2876.01	3469.72	3660.81	3944.8	ml/kg/hr
2015-11-09 Metcages : TC1451-4 DTG M +Tudca	319	3386.55	614.109	9.22552	2844.89	3329.55	3893.38	5221.81	ml/kg/hr		2015-11-09 Metcages : TC1451-4 DTG M +Tudca	159	3084.23	579.015	9.22552	2773.7	2892.33	3300.16	5221.81	ml/kg/hr		2015-11-09 Metcages : TC1451-4 DTG M +Tudca	160	3686.99	488.752	2479.76	3327.45	3783.43	4074.06	4483.53	ml/kg/hr
2015-11-09 Metcages : TC1452-5 DTG M+Tudca	319	2937.52	681.073	-55.6345	2427.62	2742.56	3568.01	5138.22	ml/kg/hr		2015-11-09 Metcages : TC1452-5 DTG M+Tudca	159	2885.35	713.961	-55.6345	2407.68	2720.83	3450.74	5138.22	ml/kg/hr		2015-11-09 Metcages : TC1452-5 DTG M+Tudca	160	2989.36	644.796	1653.84	2482.76	2786.92	3618.24	4330.95	ml/kg/hr
2015-11-09 Metcages : TC1465-1 WT F	319	3890.34	713.081	2613.76	3257.74	3726.57	4467.98	5473.21	ml/kg/hr		2015-11-09 Metcages : TC1465-1 WT F	159	3726.95	633.873	2613.76	3185.3	3507.34	4346.5	5386.23	ml/kg/hr		2015-11-09 Metcages : TC1465-1 WT F	160	4052.72	751.313	2737.98	3394.11	3907.79	4688.41	5473.21	ml/kg/hr
2015-11-04 Jody metcages : TC1444-1 WT F	213	3727.59	746.312	2473.83	3095.25	3416.6	4427.4	5843.39	ml/kg/hr		2015-11-04 Jody metcages : TC1444-1 WT F	106	3509.56	752.678	2473.83	3012.6	3149.21	3976.15	5843.39	ml/kg/hr		2015-11-04 Jody metcages : TC1444-1 WT F	107	3943.58	676.871	2630.14	3267.04	3963.61	4559.69	5213.62	ml/kg/hr
2015-11-04 Jody metcages : TC1462-1 DTG F	212	3145.98	321.082	2067.45	2957.23	3167.97	3338.97	3901.05	ml/kg/hr		2015-11-04 Jody metcages : TC1462-1 DTG F	105	3086.1	313.482	2232.64	2864.18	3078.11	3323.01	3866.8	ml/kg/hr		2015-11-04 Jody metcages : TC1462-1 DTG F	107	3204.74	318.999	2067.45	3055.99	3211.46	3365.96	3901.05	ml/kg/hr
2015-11-04 Jody metcages : TC1446-3 DTG F	212	3980.49	785.665	2754.42	3207.04	4119.71	4653.34	5866.52	ml/kg/hr		2015-11-04 Jody metcages : TC1446-3 DTG F	105	3810.72	797.921	2754.42	3139.56	3396.7	4503.96	5866.52	ml/kg/hr		2015-11-04 Jody metcages : TC1446-3 DTG F	107	4147.08	739.923	2800.74	3289.24	4430.56	4722.94	5465.2	ml/kg/hr
2015-11-04 Jody metcages : TC1470-3 DTG F	212	3168.54	255.959	2500.83	2957.31	3199.87	3349.01	3803.64	ml/kg/hr		2015-11-04 Jody metcages : TC1470-3 DTG F	105	3109.58	254.016	2500.83	2921.77	3144.02	3277.39	3752.62	ml/kg/hr		2015-11-04 Jody metcages : TC1470-3 DTG F	107	3226.4	245.522	2576.93	3060.95	3252.61	3415.29	3803.64	ml/kg/hr
2015-11-04 Jody metcages : TC1463-2 WT M	212	3958.55	661.471	2735.97	3456.83	3796.01	4426.28	5812.41	ml/kg/hr		2015-11-04 Jody metcages : TC1463-2 WT M	106	3712.76	594.792	2735.97	3295.93	3537.41	4075.08	5812.41	ml/kg/hr		2015-11-04 Jody metcages : TC1463-2 WT M	106	4204.35	635.215	2885.07	3709.65	4194.15	4706.9	5555.45	ml/kg/hr
2015-11-04 Jody metcages : TC1447-4 DTG F	212	3723.49	693.899	2730.3	3119.2	3478.91	4363.57	5394.6	ml/kg/hr		2015-11-04 Jody metcages : TC1447-4 DTG F	106	3492.33	608.755	2800.72	3052.07	3190.91	3831.1	5394.6	ml/kg/hr		2015-11-04 Jody metcages : TC1447-4 DTG F	106	3954.65	699.36	2730.3	3235.7	4045.91	4618.27	5157.21	ml/kg/hr
2015-11-04 Jody metcages : TC1449-2 DTG M	212	4014.57	729.449	2729.98	3384.81	3962.02	4646.03	5369.56	ml/kg/hr		2015-11-04 Jody metcages : TC1449-2 DTG M	106	3693.32	610.881	2729.98	3185.09	3536.16	4227.15	5165.38	ml/kg/hr		2015-11-04 Jody metcages : TC1449-2 DTG M	106	4335.82	698.365	2942.77	3688.55	4515.55	4919.49	5369.56	ml/kg/hr
2015-11-04 Jody metcages : TC1464-3 WT M	212	4829.48	956.674	3337.57	4019.26	4493.09	5595.21	7140.82	ml/kg/hr		2015-11-04 Jody metcages : TC1464-3 WT M	106	4611.52	890.118	3392.63	3916.07	4348.27	5220.94	6924.71	ml/kg/hr		2015-11-04 Jody metcages : TC1464-3 WT M	106	5047.45	975.158	3337.57	4245.51	4985.94	5911.53	7140.82	ml/kg/hr
2015-11-04 Jody metcages : TC1465-1 WT F	212	4152.49	774.616	2815.09	3488.59	4056.78	4781.38	5663.13	ml/kg/hr		2015-11-04 Jody metcages : TC1465-1 WT F	105	3946.82	686.575	2830.06	3433.48	3719.04	4532.5	5545.91	ml/kg/hr		2015-11-04 Jody metcages : TC1465-1 WT F	107	4354.32	805.536	2815.09	3594.62	4487.4	5051.54	5663.13	ml/kg/hr
2015-11-04 Jody metcages : TC1466-2 WT F	212	4427.52	884.499	2959.07	3664.52	4348.95	5194.82	6138.55	ml/kg/hr		2015-11-04 Jody metcages : TC1466-2 WT F	105	4029.44	730.982	2959.07	3541.45	3747.38	4412.34	5918.24	ml/kg/hr		2015-11-04 Jody metcages : TC1466-2 WT F	107	4818.15	849.727	3033.4	4073.09	4984.34	5546.47	6138.55	ml/kg/hr
2015-11-04 Jody metcages : TC1471-4 DTG F+Tudca	212	3418.52	358.598	2372.85	3185.82	3453.7	3685.25	4357.7	ml/kg/hr		2015-11-04 Jody metcages : TC1471-4 DTG F+Tudca	105	3465.73	307.826	2372.85	3362.69	3482.91	3658.81	4178.95	ml/kg/hr		2015-11-04 Jody metcages : TC1471-4 DTG F+Tudca	107	3372.19	398.282	2450.89	3088.08	3325.84	3696.95	4357.7	ml/kg/hr
2015-11-04 Jody metcages : TC1472-5 DTG F+Tudca	212	3844.79	355.679	2910.37	3600.2	3796.38	4038.37	4672.62	ml/kg/hr		2015-11-04 Jody metcages : TC1472-5 DTG F+Tudca	105	3782.91	352.036	2910.37	3536.97	3737.58	3962.09	4591.62	ml/kg/hr		2015-11-04 Jody metcages : TC1472-5 DTG F+Tudca	107	3905.52	350.306	2923.55	3676.84	3857.6	4174.77	4672.62	ml/kg/hr

## Sheet: RER
Total	N	Mean	Std Dev	Min	First Q	Median	Third Q	Max	Units		Light	N	Mean	Std Dev	Min	First Q	Median	Third Q	Max	Units		Dark	N	Mean	Std Dev	Min	First Q	Median	Third Q	Max	Units
2015-11-09 Metcages : TC1467-1 WT M	320	0.913638	0.0834289	-0.256271	0.908778	0.922792	0.936006	0.972435			2015-11-09 Metcages : TC1467-1 WT M	160	0.902025	0.115766	-0.256271	0.894388	0.917763	0.935381	0.967183			2015-11-09 Metcages : TC1467-1 WT M	160	0.925251	0.0170705	0.87654	0.91586	0.925601	0.936724	0.972435
2015-11-09 Metcages : TC1468-2 WT M	320	0.904352	0.0689075	0.0864693	0.896552	0.915214	0.929126	0.970407			2015-11-09 Metcages : TC1468-2 WT M	160	0.891493	0.0942927	0.0864693	0.864524	0.914577	0.934103	0.968648			2015-11-09 Metcages : TC1468-2 WT M	160	0.917211	0.0173911	0.868402	0.90866	0.915773	0.926467	0.970407
2015-11-09 Metcages : TC1469-3 WT M	319	0.937662	0.0551381	0.10236	0.928616	0.944255	0.958347	0.992712			2015-11-09 Metcages : TC1469-3 WT M	159	0.926198	0.0744865	0.10236	0.912174	0.939279	0.955413	0.992712			2015-11-09 Metcages : TC1469-3 WT M	160	0.949055	0.0174655	0.900777	0.937859	0.949935	0.961019	0.991081
2015-11-09 Metcages : TC1473-4 DTG M	319	0.85937	0.0526926	0.0940853	0.839692	0.863877	0.883813	0.933261			2015-11-09 Metcages : TC1473-4 DTG M	159	0.852823	0.0687791	0.0940853	0.831469	0.85712	0.879082	0.933261			2015-11-09 Metcages : TC1473-4 DTG M	160	0.865876	0.0276901	0.788493	0.848154	0.869568	0.88742	0.921251
2015-11-09 Metcages : TC1448-1 WT M	319	0.809301	0.0555571	0.102457	0.782553	0.801615	0.839591	0.939373			2015-11-09 Metcages : TC1448-1 WT M	159	0.806953	0.0708029	0.102457	0.777126	0.796985	0.844603	0.939373			2015-11-09 Metcages : TC1448-1 WT M	160	0.811634	0.034361	0.728039	0.788002	0.804494	0.838104	0.901299
2015-11-09 Metcages : TC1451-4 DTG M +Tudca	319	0.769629	0.082334	-0.649006	0.760877	0.771354	0.785995	0.842095			2015-11-09 Metcages : TC1451-4 DTG M +Tudca	159	0.764351	0.114912	-0.649006	0.758477	0.770272	0.786292	0.831234			2015-11-09 Metcages : TC1451-4 DTG M +Tudca	160	0.774874	0.0195059	0.714582	0.761576	0.774758	0.785817	0.842095
2015-11-09 Metcages : TC1452-5 DTG M+Tudca	319	0.815088	0.047423	0.31365	0.787572	0.812519	0.845552	0.921227			2015-11-09 Metcages : TC1452-5 DTG M+Tudca	159	0.795846	0.047904	0.31365	0.775992	0.796551	0.816291	0.874744			2015-11-09 Metcages : TC1452-5 DTG M+Tudca	160	0.83421	0.038462	0.745675	0.808654	0.837177	0.862691	0.921227
2015-11-09 Metcages : TC1465-1 WT F	319	0.944284	0.0383102	0.809331	0.922401	0.949985	0.974089	1.01215			2015-11-09 Metcages : TC1465-1 WT F	159	0.945666	0.0372463	0.809331	0.923895	0.948976	0.974779	1.01215			2015-11-09 Metcages : TC1465-1 WT F	160	0.942911	0.0394079	0.816104	0.921791	0.950106	0.972097	1.00699
2015-11-04 Jody metcages : TC1444-1 WT F	213	0.823439	0.0659353	0.718855	0.765647	0.807176	0.880756	0.952267			2015-11-04 Jody metcages : TC1444-1 WT F	106	0.771734	0.0303186	0.718855	0.751749	0.766893	0.786688	0.893014			2015-11-04 Jody metcages : TC1444-1 WT F	107	0.87466	0.0496252	0.726676	0.838325	0.87702	0.91649	0.952267
2015-11-04 Jody metcages : TC1462-1 DTG F	212	0.884378	0.0375117	0.790456	0.857319	0.883812	0.912547	0.987402			2015-11-04 Jody metcages : TC1462-1 DTG F	105	0.882135	0.0408989	0.79682	0.848981	0.879918	0.91254	0.987402			2015-11-04 Jody metcages : TC1462-1 DTG F	107	0.88658	0.0339108	0.790456	0.862901	0.889141	0.912512	0.959583
2015-11-04 Jody metcages : TC1446-3 DTG F	212	0.805537	0.0468613	0.72401	0.765934	0.800631	0.841228	0.908684			2015-11-04 Jody metcages : TC1446-3 DTG F	105	0.77495	0.0348136	0.72401	0.752116	0.767916	0.78785	0.888404			2015-11-04 Jody metcages : TC1446-3 DTG F	107	0.835552	0.0366882	0.75889	0.805288	0.832124	0.863428	0.908684
2015-11-04 Jody metcages : TC1470-3 DTG F	212	0.822282	0.050926	0.696715	0.788124	0.829891	0.856308	0.989405			2015-11-04 Jody metcages : TC1470-3 DTG F	105	0.830644	0.0445322	0.706871	0.801986	0.833263	0.857439	0.931316			2015-11-04 Jody metcages : TC1470-3 DTG F	107	0.814076	0.0554933	0.696715	0.767148	0.822349	0.854181	0.989405
2015-11-04 Jody metcages : TC1463-2 WT M	212	0.882258	0.0544251	0.75631	0.838024	0.892562	0.930023	0.975535			2015-11-04 Jody metcages : TC1463-2 WT M	106	0.843865	0.0460863	0.75631	0.809408	0.837987	0.874231	0.946393			2015-11-04 Jody metcages : TC1463-2 WT M	106	0.92065	0.0291948	0.845026	0.901182	0.925876	0.94519	0.975535
2015-11-04 Jody metcages : TC1447-4 DTG F	212	0.787707	0.0518957	0.705271	0.74644	0.776011	0.823319	0.905731			2015-11-04 Jody metcages : TC1447-4 DTG F	106	0.752537	0.0258707	0.705271	0.732942	0.752826	0.769537	0.823012			2015-11-04 Jody metcages : TC1447-4 DTG F	106	0.822877	0.047384	0.726017	0.790008	0.82348	0.861784	0.905731
2015-11-04 Jody metcages : TC1449-2 DTG M	212	0.909841	0.0370264	0.811873	0.885444	0.915368	0.939085	0.971298			2015-11-04 Jody metcages : TC1449-2 DTG M	106	0.915983	0.0326924	0.826188	0.892908	0.920081	0.939559	0.971298			2015-11-04 Jody metcages : TC1449-2 DTG M	106	0.9037	0.0401249	0.811873	0.880552	0.908105	0.933769	0.966516
2015-11-04 Jody metcages : TC1464-3 WT M	212	0.883479	0.0710813	0.731217	0.81527	0.902838	0.948122	0.997739			2015-11-04 Jody metcages : TC1464-3 WT M	106	0.829708	0.0527213	0.731217	0.792264	0.814192	0.859236	0.948308			2015-11-04 Jody metcages : TC1464-3 WT M	106	0.937249	0.0391925	0.820176	0.914433	0.947607	0.966712	0.997739
2015-11-04 Jody metcages : TC1465-1 WT F	212	0.935184	0.0477428	0.755879	0.911319	0.944763	0.96927	1.02518			2015-11-04 Jody metcages : TC1465-1 WT F	105	0.925686	0.0496128	0.755879	0.90551	0.934701	0.958444	0.995682			2015-11-04 Jody metcages : TC1465-1 WT F	107	0.944504	0.0441047	0.811788	0.924869	0.952828	0.973507	1.02518
2015-11-04 Jody metcages : TC1466-2 WT F	212	0.915061	0.0454455	0.807653	0.882364	0.923489	0.951568	1.01579			2015-11-04 Jody metcages : TC1466-2 WT F	105	0.929469	0.0347227	0.823394	0.909703	0.931403	0.952627	1.0071			2015-11-04 Jody metcages : TC1466-2 WT F	107	0.900923	0.0502076	0.807653	0.859791	0.901841	0.942452	1.01579
2015-11-04 Jody metcages : TC1471-4 DTG F+Tudca	212	0.878809	0.0523697	0.753335	0.845023	0.886573	0.917193	1.00041			2015-11-04 Jody metcages : TC1471-4 DTG F+Tudca	105	0.891242	0.0453862	0.753335	0.866169	0.893629	0.921823	0.986706			2015-11-04 Jody metcages : TC1471-4 DTG F+Tudca	107	0.866608	0.0559899	0.767456	0.815523	0.874263	0.911554	1.00041
2015-11-04 Jody metcages : TC1472-5 DTG F+Tudca	212	0.954613	0.0427982	0.839423	0.927424	0.961352	0.983413	1.04474			2015-11-04 Jody metcages : TC1472-5 DTG F+Tudca	105	0.951578	0.044243	0.852926	0.915618	0.953537	0.985921	1.04474			2015-11-04 Jody metcages : TC1472-5 DTG F+Tudca	107	0.957591	0.0413219	0.839423	0.939878	0.964715	0.982304	1.03516
