# Supplementary material for: Selective enhancement of cardiomyocyte efficiency results in a pernicious heart condition
Source: PLoS One. 2020 Aug 13;15(8):e0236457. doi: 10.1371/journal.pone.0236457 (PMC7425937; doi:10.1371/journal.pone.0236457)
Supplement: S1 Dataset — (ZIP) [file pone.0236457.s003.zip › Supporting Info Data Set/Figure 1A,B,C,D,E Dataset for Graphs.xlsx]

## Sheet: Sheet1
	Total											Light											Dark
	sham	N	Mean	Std Dev	Min	First Q	Median	Third Q	Max	Units		sham	N	Mean	Std Dev	Min	First Q	Median	Third Q	Max	Units		sham	N	Mean	Std Dev	Min	First Q	Median	Third Q	Max	Units
	Accumulated CO2	2658	2.16422	1.32441	0.000123501	1.0125	2.12892	3.17247	6.22161	L		Accumulated CO2	1325	1.73053	1.26832	0.000123501	0.507113	2.0392	2.63611	6.22161	L		Accumulated CO2	1333	2.59531	1.23567	0.668843	1.47268	2.47202	3.60521	6.05259	L
	Accumulated O2	2658	2.4181	1.46349	0.000163083	1.15498	2.39162	3.53347	6.99162	L		Accumulated O2	1325	1.93993	1.40719	0.000163083	0.58645	2.29211	2.92714	6.99162	L		Accumulated O2	1333	2.8934	1.36035	0.867087	1.65324	2.92819	3.98297	6.79883	L
	CO2 In	2658	0.0365033	0.00168539	0.0334857	0.0354277	0.0360751	0.0370281	0.0483797	%		CO2 In	1325	0.036749	0.00181828	0.0334857	0.0356435	0.0364635	0.0373698	0.0483797	%		CO2 In	1333	0.0362591	0.00150338	0.0344351	0.035303	0.0358161	0.0365977	0.0435892	%
	CO2 Out	2658	0.342824	0.0810013	0.0376287	0.28443	0.335685	0.391695	0.76061	%		CO2 Out	1325	0.317523	0.0712913	0.0376287	0.270857	0.306145	0.359572	0.666699	%		CO2 Out	1333	0.367974	0.0822575	0.202484	0.313568	0.360176	0.415027	0.76061	%
	Delta CO2	2658	0.306321	0.0810762	-0.000776805	0.248329	0.299255	0.354871	0.72466			Delta CO2	1325	0.280774	0.0711118	-0.000776805	0.234466	0.26994	0.323022	0.62639			Delta CO2	1333	0.331715	0.0824083	0.16551	0.27732	0.323756	0.378391	0.72466
	Delta O2	2658	0.333166	0.0826592	0.00102209	0.27191	0.324859	0.382677	0.72956			Delta O2	1325	0.309903	0.0765446	0.00102209	0.25962	0.292946	0.355997	0.6897			Delta O2	1333	0.356289	0.0820482	0.191693	0.300055	0.357009	0.403931	0.72956
	Flow	2658	0.497301	0.000725215	0.496651	0.496708	0.496729	0.498121	0.49835	LPM		Flow	1325	0.497299	0.000721982	0.496664	0.496708	0.49673	0.498115	0.49835	LPM		Flow	1333	0.497304	0.000728674	0.496651	0.496708	0.496728	0.498126	0.498345	LPM
	Heat	2658	0.499727	0.123914	0.0014834	0.408643	0.487684	0.574187	1.09693	kcal/hr		Heat	1325	0.464544	0.114415	0.0014834	0.389852	0.439316	0.533348	1.03156	kcal/hr		Heat	1333	0.534699	0.123131	0.286508	0.450194	0.535547	0.606156	1.09693	kcal/hr
	O2 In	2658	20.9628	0.000230763	20.9625	20.9625	20.963	20.963	20.963	%		O2 In	1325	20.9628	0.000230741	20.9625	20.9625	20.963	20.963	20.963	%		O2 In	1333	20.9628	0.000230871	20.9625	20.9625	20.963	20.963	20.963	%
	O2 Out	2658	20.6297	0.0826808	20.233	20.5801	20.638	20.6909	20.962	%		O2 Out	1325	20.6529	0.0765699	20.2728	20.6065	20.67	20.7032	20.962	%		O2 Out	1333	20.6065	0.082068	20.233	20.5587	20.606	20.6629	20.7708	%
	RER	2658	0.896255	0.0753709	-0.256271	0.855205	0.916562	0.944793	1.02518			RER	1325	0.880671	0.0891459	-0.256271	0.825065	0.90477	0.939279	1.01215			RER	1333	0.911745	0.0543202	0.726676	0.887886	0.923891	0.949259	1.02518
	Volume CO2	2658	3610.32	885.88	-9.06009	2977.95	3498.5	4272.74	7080.22	ml/kg/hr		Volume CO2	1325	3312.15	794.501	-9.06009	2858.04	3234.52	3898.19	6117.29	ml/kg/hr		Volume CO2	1333	3906.7	872.729	1598.07	3202.32	3976.81	4585.46	7080.22	ml/kg/hr
	Volume O2	2658	3999.33	867.047	12.0635	3353.65	3853.51	4628.68	7140.82	ml/kg/hr		Volume O2	1325	3732.3	807.825	12.0635	3197.57	3559.79	4323.26	6924.71	ml/kg/hr		Volume O2	1333	4264.75	842.317	2111.83	3588.75	4337.75	4914.47	7140.82	ml/kg/hr
	Feed Acc. 1	2658	5.53538	4.56094	-0.4	2.17	4.365	7.8275	22.24	GRAMS		Feed Acc. 1	1325	4.39524	4.12077	-0.4	1.15	3.25	6.37	22.24	GRAMS		Feed Acc. 1	1333	6.66868	4.69444	0.21	3.14	5.2	8.97	22.06	GRAMS
	Feed Weight 1	2658	0.0394808	0.0704624	-0.45	0	0.00999928	0.0600001	0.46	GRAMS		Feed Weight 1	1325	0.0322641	0.0691304	-0.4	0	0	0.04	0.41	GRAMS		Feed Weight 1	1333	0.0466542	0.0710648	-0.45	0	0.0100002	0.0799999	0.46	GRAMS
	Drink Acc. 1	2658	4.0196	3.17836	0	1.22	3.4665	6.12	13.2	ml		Drink Acc. 1	1325	3.24375	2.94674	0	0.902	2.08	5.586	13.2	ml		Drink Acc. 1	1333	4.79079	3.21337	0.36	2.223	4.28	6.48	13.02	ml
	Drink Weight 1	2658	0.0290275	0.0705423	0	0	0	0.02	0.693	ml		Drink Weight 1	1325	0.0217351	0.0674975	0	0	0	0	0.693	ml		Drink Weight 1	1333	0.0362761	0.0727478	0	0	0	0.04	0.456	ml
	X Ambulatory	2658	226.226	286.589	0	10	103	353.75	1625	COUNTS		X Ambulatory	1325	136.825	222.314	0	5	25	184	1625	COUNTS		X Ambulatory	1333	315.09	314.413	0	38	225	495	1578	COUNTS
	X Total	2658	439.264	445.555	0	51	312	697.5	2375	COUNTS		X Total	1325	300.98	370.838	0	33	128	464	2375	COUNTS		X Total	1333	576.718	470.501	0	160	499	877	2270	COUNTS
	Z Total	2658	97.1012	173.602	0	0	10	119	1383	COUNTS		Z Total	1325	42.3615	103.579	0	0	0	29	876	COUNTS		Z Total	1333	151.512	208.588	0	0	56	234	1383	COUNTS
	Body Temperature	2658	0	0	0	0	0	0	0	degF		Body Temperature	1325	0	0	0	0	0	0	0	degF		Body Temperature	1333	0	0	0	0	0	0	0	degF
	Heart Rate	2658	0	0	0	0	0	0	0	BPM		Heart Rate	1325	0	0	0	0	0	0	0	BPM		Heart Rate	1333	0	0	0	0	0	0	0	BPM
	X Ambulatory (Hi-Res)	28690	20.9613	37.1108	0	0	2	25	279	COUNTS		X Ambulatory (Hi-Res)	14290	12.7293	27.7784	0	0	0	10	265	COUNTS		X Ambulatory (Hi-Res)	14400	29.1305	42.9447	0	0	8	43	279	COUNTS
	X Total (Hi-Res)	28690	40.7056	53.7929	0	1	16	64	352	COUNTS		X Total (Hi-Res)	14290	28.0103	43.1293	0	0	5	43	343	COUNTS		X Total (Hi-Res)	14400	53.304	60.0069	0	3	33	84	352	COUNTS
	Z Total (Hi-Res)	28690	8.9961	24.209	0	0	0	4	234	COUNTS		Z Total (Hi-Res)	14290	3.95892	13.6635	0	0	0	0	192	COUNTS		Z Total (Hi-Res)	14400	13.9948	30.5332	0	0	0	12	234	COUNTS
	Volume O2 Total	2658	1.69147	0.414906	0.006273	1.38535	1.64409	1.94433	3.62992	ML/MIN		Volume O2 Total	1325	1.57878	0.390171	0.006273	1.32646	1.48878	1.80827	3.52006	ML/MIN		Volume O2 Total	1333	1.80348	0.408513	0.986303	1.51722	1.81198	2.03882	3.62992	ML/MIN
	HeartCRT+	N	Mean	Std Dev	Min	First Q	Median	Third Q	Max	Units		HeartCRT+	N	Mean	Std Dev	Min	First Q	Median	Third Q	Max	Units		HeartCRT+	N	Mean	Std Dev	Min	First Q	Median	Third Q	Max	Units
	Accumulated CO2	2441	1.64557	0.995877	8.13807e-05	0.781715	1.6347	2.38747	4.46333	L		Accumulated CO2	1214	1.32652	0.964294	8.13807e-05	0.388565	1.57879	2.03235	4.46333	L		Accumulated CO2	1227	1.96124	0.923748	0.480006	1.11717	1.8998	2.72653	4.35529	L
	Accumulated O2	2441	1.94373	1.1653	9.26278e-05	0.939983	1.93276	2.82237	4.90318	L		Accumulated O2	1214	1.56863	1.12948	9.26278e-05	0.470363	1.84408	2.42418	4.90318	L		Accumulated O2	1227	2.31486	1.07852	0.583841	1.31683	2.20048	3.25037	4.77965	L
	CO2 In	2441	0.0369001	0.0019359	0.0334857	0.0355619	0.0363388	0.037715	0.0483797	%		CO2 In	1214	0.0371207	0.00208634	0.0334857	0.0357298	0.0366793	0.0379787	0.0483797	%		CO2 In	1227	0.0366819	0.00174821	0.0344351	0.0355572	0.0360751	0.037504	0.0435892	%
	CO2 Out	2441	0.267172	0.0565763	0.0375424	0.224679	0.261608	0.298636	0.471972	%		CO2 Out	1214	0.256547	0.0512086	0.0375424	0.218278	0.250955	0.283848	0.463859	%		CO2 Out	1227	0.277685	0.0596114	0.145864	0.235231	0.273015	0.309101	0.471972	%
	Delta CO2	2441	0.230272	0.0564893	-0.00151046	0.187693	0.224765	0.26214	0.435892			Delta CO2	1214	0.219426	0.0509458	-0.00151046	0.18219	0.213497	0.247049	0.428383			Delta CO2	1227	0.241003	0.0595917	0.110695	0.198474	0.23577	0.273209	0.435892
	Delta O2	2441	0.263255	0.060041	-0.00412082	0.219037	0.255052	0.295963	0.461346			Delta O2	1214	0.252753	0.0546786	-0.00412082	0.214433	0.244906	0.279312	0.461346			Delta O2	1227	0.273647	0.0632394	0.136297	0.226112	0.268165	0.308983	0.456284
	Flow	2441	0.49735	0.000737732	0.496646	0.496701	0.496722	0.498125	0.498361	LPM		Flow	1214	0.497348	0.000734876	0.496662	0.496702	0.496723	0.498118	0.498361	LPM		Flow	1227	0.497352	0.000740842	0.496646	0.496701	0.496722	0.49813	0.498355	LPM
	Heat	2441	0.394098	0.0897633	-0.00604228	0.328174	0.381695	0.442749	0.686445	kcal/hr		Heat	1214	0.378265	0.0816626	-0.00604228	0.32119	0.366577	0.4186	0.686445	kcal/hr		Heat	1227	0.409762	0.0945736	0.203839	0.339428	0.401782	0.462606	0.684758	kcal/hr
	O2 In	2441	20.9627	0.00023005	20.9625	20.9625	20.9625	20.963	20.963	%		O2 In	1214	20.9627	0.000230187	20.9625	20.9625	20.9625	20.963	20.963	%		O2 In	1227	20.9627	0.000230008	20.9625	20.9625	20.9625	20.963	20.963	%
	O2 Out	2441	20.6995	0.0600673	20.5012	20.6667	20.7077	20.7439	20.9671	%		O2 Out	1214	20.71	0.0547088	20.5012	20.6836	20.7177	20.7484	20.9671	%		O2 Out	1227	20.6891	0.0632631	20.5062	20.6538	20.6948	20.7365	20.8267	%
	RER	2441	0.84425	0.0762628	-0.649006	0.788237	0.842994	0.89184	1.04474			RER	1214	0.836278	0.086984	-0.649006	0.77614	0.831611	0.891649	1.04474			RER	1227	0.852139	0.0629594	0.696715	0.801175	0.853529	0.892136	1.03516
	Volume CO2	2441	2943.8	649.197	-17.4498	2467.4	2899.37	3316.08	5049.11	ml/kg/hr		Volume CO2	1214	2812.37	614.896	-17.4498	2329.42	2813.4	3179.78	4962.87	ml/kg/hr		Volume CO2	1227	3073.84	656.253	1279.27	2622.82	2999.94	3458.92	5049.11	ml/kg/hr
	Volume O2	2441	3469.3	651.464	-55.6345	3049.91	3394.11	3809.39	5866.52	ml/kg/hr		Volume O2	1214	3341.5	614.705	-55.6345	2932.97	3300.51	3652.71	5866.52	ml/kg/hr		Volume O2	1227	3595.76	662.287	1653.84	3163.59	3523.54	3969.28	5465.2	ml/kg/hr
	Feed Acc. 1	2441	3.18156	2.34335	0	1.24	2.7	4.82	10.66	GRAMS		Feed Acc. 1	1214	2.49555	2.1808	0	0.58	2.145	3.91	10.66	GRAMS		Feed Acc. 1	1227	3.8603	2.30136	0.31	1.975	3.29	5.43	10.49	GRAMS
	Feed Weight 1	2441	0.0267923	0.046406	-0.0800002	0	0	0.04	0.29	GRAMS		Feed Weight 1	1214	0.0210049	0.0412778	-0.0800002	0	0	0.03	0.29	GRAMS		Feed Weight 1	1227	0.0325183	0.0503407	-0.0100002	0	0.00999975	0.0500002	0.27	GRAMS
	Drink Acc. 1	2441	2.18901	1.95217	0	0.84	1.5	3.18	7.59	ml		Drink Acc. 1	1214	1.81202	1.81703	0	0.32	1.12	2.907	7.59	ml		Drink Acc. 1	1227	2.562	2.0095	0.38	0.966	1.9	3.582	7.59	ml
	Drink Weight 1	2441	0.017474	0.0527186	0	0	0	0	0.726	ml		Drink Weight 1	1214	0.0150362	0.0562486	0	0	0	0	0.726	ml		Drink Weight 1	1227	0.0198859	0.0488799	0	0	0	0.019	0.56	ml
	X Ambulatory	2441	175.448	282.816	0	9	47	217	2210	COUNTS		X Ambulatory	1214	117.247	212.33	0	6	27	124	1913	COUNTS		X Ambulatory	1227	233.033	328.494	0	13	93	349	2210	COUNTS
	X Total	2441	394.551	452.306	0	60	240	562	3045	COUNTS		X Total	1214	302.576	370.345	0	40	152.5	455.5	2734	COUNTS		X Total	1227	485.553	504.771	0	96	330	704	3045	COUNTS
	Z Total	2441	69.2864	169.82	0	0	0	40	1525	COUNTS		Z Total	1214	36.1392	99.8522	0	0	0	11	832	COUNTS		Z Total	1227	102.082	212.994	0	0	5	93.5	1525	COUNTS
	Body Temperature	2441	0	0	0	0	0	0	0	degF		Body Temperature	1214	0	0	0	0	0	0	0	degF		Body Temperature	1227	0	0	0	0	0	0	0	degF
	Heart Rate	2441	0	0	0	0	0	0	0	BPM		Heart Rate	1214	0	0	0	0	0	0	0	BPM		Heart Rate	1227	0	0	0	0	0	0	0	BPM
	X Ambulatory (Hi-Res)	28670	14.9535	30.3471	0	0	1	14	286	COUNTS		X Ambulatory (Hi-Res)	14270	9.99951	23.3436	0	0	0	7	260	COUNTS		X Ambulatory (Hi-Res)	14400	19.8628	35.2876	0	0	2	24	286	COUNTS
	X Total (Hi-Res)	28670	33.6421	47.4896	0	0	10	52	359	COUNTS		X Total (Hi-Res)	14270	25.8348	39.8569	0	0	6	39	345	COUNTS		X Total (Hi-Res)	14400	41.3788	52.8755	0	1	18	64	359	COUNTS
	Z Total (Hi-Res)	28670	5.90014	20.0983	0	0	0	0	271	COUNTS		Z Total (Hi-Res)	14270	3.08395	12.3893	0	0	0	0	218	COUNTS		Z Total (Hi-Res)	14400	8.6909	25.229	0	0	0	2	271	COUNTS
	Volume O2 Total	2441	1.35208	0.305555	-0.0239692	1.12408	1.31097	1.52212	2.42092	ML/MIN		Volume O2 Total	1214	1.30032	0.279935	-0.0239692	1.10553	1.2605	1.42671	2.42092	ML/MIN		Volume O2 Total	1227	1.40329	0.320943	0.71253	1.15591	1.37201	1.59361	2.30175	ML/MIN
	HeartCRT+ +Tudca	N	Mean	Std Dev	Min	First Q	Median	Third Q	Max	Units		HeartCRT+ +Tudca	N	Mean	Std Dev	Min	First Q	Median	Third Q	Max	Units		HeartCRT+ +Tudca	N	Mean	Std Dev	Min	First Q	Median	Third Q	Max	Units
	Accumulated CO2	1062	1.52957	0.87457	9.04283e-05	0.756392	1.56929	2.25643	3.27625	L		Accumulated CO2	528	1.23558	0.863486	9.04283e-05	0.378764	1.5656	1.90648	3.27625	L		Accumulated CO2	534	1.82026	0.784267	0.608155	1.08545	2.07956	2.54605	3.19138	L
	Accumulated O2	1062	1.80778	1.03689	0.000108045	0.896353	1.8449	2.66077	3.83453	L		Accumulated O2	528	1.46068	1.02041	0.000108045	0.454236	1.80202	2.24359	3.83453	L		Accumulated O2	534	2.15098	0.93451	0.685754	1.26542	2.30322	2.99067	3.75157	L
	CO2 In	1062	0.0365755	0.00179334	0.0334857	0.0354277	0.0360798	0.0371108	0.0483797	%		CO2 In	528	0.0368075	0.0019416	0.0334857	0.0356231	0.0364635	0.0373913	0.0483797	%		CO2 In	534	0.0363461	0.00160267	0.0344351	0.0352995	0.0358161	0.0368315	0.0435892	%
	CO2 Out	1062	0.245694	0.0410406	0.0375424	0.214223	0.243338	0.275443	0.373598	%		CO2 Out	528	0.237844	0.0398441	0.0375424	0.211234	0.232037	0.262427	0.373598	%		CO2 Out	534	0.253455	0.0407651	0.145864	0.221117	0.255983	0.284373	0.363887	%
	Delta CO2	1062	0.209118	0.0409794	-0.00151046	0.178462	0.206095	0.23823	0.333768			Delta CO2	528	0.201037	0.0396172	-0.00151046	0.175202	0.19582	0.225697	0.333768			Delta CO2	534	0.217109	0.040772	0.110695	0.184887	0.219625	0.247769	0.328719
	Delta O2	1062	0.240155	0.0458624	-0.00412082	0.21031	0.22862	0.274531	0.421596			Delta O2	528	0.231569	0.0435509	-0.00412082	0.208798	0.221359	0.245035	0.421596			Delta O2	534	0.248643	0.0465451	0.136297	0.215852	0.239528	0.287011	0.365107
	Flow	1062	0.498188	8.78182e-05	0.498081	0.498112	0.498132	0.498285	0.498361	LPM		Flow	528	0.498182	8.63666e-05	0.498083	0.498108	0.498125	0.498276	0.498361	LPM		Flow	534	0.498192	8.90332e-05	0.498081	0.498119	0.498136	0.498293	0.498355	LPM
	Heat	1062	0.360106	0.0685865	-0.00604228	0.315459	0.343165	0.411689	0.629466	kcal/hr		Heat	528	0.347194	0.065175	-0.00604228	0.31272	0.331611	0.367546	0.629466	kcal/hr		Heat	534	0.372873	0.0695391	0.203839	0.323216	0.359908	0.430972	0.548085	kcal/hr
	O2 In	1062	20.9628	0.000230835	20.9625	20.9625	20.963	20.963	20.963	%		O2 In	528	20.9628	0.000230796	20.9625	20.9625	20.963	20.963	20.963	%		O2 In	534	20.9628	0.000231087	20.9625	20.9625	20.963	20.963	20.963	%
	O2 Out	1062	20.7227	0.0457998	20.5414	20.6884	20.7341	20.7524	20.9671	%		O2 Out	528	20.7312	0.0435209	20.5414	20.7177	20.7416	20.7539	20.9671	%		O2 Out	534	20.7142	0.0464497	20.5979	20.6756	20.7233	20.7472	20.8267	%
	RER	1062	0.842006	0.0906235	-0.649006	0.778324	0.820396	0.900877	1.04474			RER	528	0.836302	0.103656	-0.649006	0.774638	0.810784	0.899904	1.04474			RER	534	0.847645	0.0752368	0.714582	0.782248	0.833368	0.903636	1.03516
	Volume CO2	1062	2845.39	679.839	-17.4498	2246.23	2935.7	3301.77	4726.12	ml/kg/hr		Volume CO2	528	2745.28	699.247	-17.4498	2160.5	2840.61	3234.87	4533.76	ml/kg/hr		Volume CO2	534	2944.36	645.634	1279.27	2450.07	3013.61	3329.85	4726.12	ml/kg/hr
	Volume O2	1062	3349.53	635.769	-55.6345	2840.41	3468.32	3804.79	5221.81	ml/kg/hr		Volume O2	528	3239.15	640.813	-55.6345	2773.45	3330.26	3695.06	5221.81	ml/kg/hr		Volume O2	534	3458.67	612.039	1653.84	3022.18	3635.12	3897.04	4672.62	ml/kg/hr
	Feed Acc. 1	1062	3.19423	2.31626	0	1.23	2.66	4.8975	8.73	GRAMS		Feed Acc. 1	528	2.52008	2.14807	0	0.59	1.81	4.58	8.73	GRAMS		Feed Acc. 1	534	3.86081	2.28521	0.84	2.1175	2.9	5.635	8.66	GRAMS
	Feed Weight 1	1062	0.0236817	0.0452816	-0.02	0	0	0.0299997	0.27	GRAMS		Feed Weight 1	528	0.0183902	0.0376978	-0.02	0	0	0.0100002	0.2	GRAMS		Feed Weight 1	534	0.0289139	0.0511989	-0.00999999	0	0.00499964	0.0300002	0.27	GRAMS
	Drink Acc. 1	1062	1.9403	2.06869	0	0.567	1.12	2.7555	7.59	ml		Drink Acc. 1	528	1.67378	1.89724	0	0.46	1.04	2.024	7.59	ml		Drink Acc. 1	534	2.20382	2.19542	0.56	0.567	1.12	3.22	7.59	ml
	Drink Weight 1	1062	0.0127863	0.0608453	0	0	0	0	0.726	ml		Drink Weight 1	528	0.0138788	0.0688667	0	0	0	0	0.726	ml		Drink Weight 1	534	0.011706	0.0517494	0	0	0	0	0.56	ml
	X Ambulatory	1062	136.295	183.667	0	6	44.5	208	1032	COUNTS		X Ambulatory	528	92.9489	150.9	0	3	20	124.25	1032	COUNTS		X Ambulatory	534	179.154	202.324	0	11	102.5	289.25	909	COUNTS
	X Total	1062	318.656	306.637	0	40	239	529	1959	COUNTS		X Total	528	256.606	292.468	0	23.75	127	429.25	1959	COUNTS		X Total	534	380.009	308.238	1	81.75	331.5	611.25	1276	COUNTS
	Z Total	1062	46.8795	100.348	0	0	0	33.75	613	COUNTS		Z Total	528	27.7917	75.6666	0	0	0	13	583	COUNTS		Z Total	534	65.7528	116.903	0	0	5	84	613	COUNTS
	Body Temperature	1062	0	0	0	0	0	0	0	degF		Body Temperature	528	0	0	0	0	0	0	0	degF		Body Temperature	534	0	0	0	0	0	0	0	degF
	Heart Rate	1062	0	0	0	0	0	0	0	BPM		Heart Rate	528	0	0	0	0	0	0	0	BPM		Heart Rate	534	0	0	0	0	0	0	0	BPM
	X Ambulatory (Hi-Res)	11476	12.613	25.018	0	0	1	13	201	COUNTS		X Ambulatory (Hi-Res)	5716	8.60339	19.9895	0	0	0	6	166	COUNTS		X Ambulatory (Hi-Res)	5760	16.592	28.6149	0	0	1	22	201	COUNTS
	X Total (Hi-Res)	11476	29.5057	41.797	0	0	8	48	345	COUNTS		X Total (Hi-Res)	5716	23.818	37.8268	0	0	4	36	345	COUNTS		X Total (Hi-Res)	5760	35.15	44.688	0	0	14	58	332	COUNTS
	Z Total (Hi-Res)	11476	4.33827	14.6273	0	0	0	0	174	COUNTS		Z Total (Hi-Res)	5716	2.57418	10.2074	0	0	0	0	133	COUNTS		Z Total (Hi-Res)	5760	6.08889	17.798	0	0	0	1	174	COUNTS
	Volume O2 Total	1062	1.23692	0.239495	-0.0239692	1.08526	1.17028	1.40343	2.21372	ML/MIN		Volume O2 Total	528	1.19351	0.226853	-0.0239692	1.07375	1.13865	1.25328	2.21372	ML/MIN		Volume O2 Total	534	1.27985	0.244093	0.71253	1.10494	1.2182	1.48369	1.86592	ML/MIN
