# Supplementary material for: Selective enhancement of cardiomyocyte efficiency results in a pernicious heart condition
Source: PLoS One. 2020 Aug 13;15(8):e0236457. doi: 10.1371/journal.pone.0236457 (PMC7425937; doi:10.1371/journal.pone.0236457)
Supplement: S1 Dataset — (ZIP) [file pone.0236457.s003.zip › Supporting Info Data Set/Figure 2 Control, Gly summary.xls]

## Sheet: WT
N #	5			uMOL
				3H Glycolysis
				G DRY/MIN
	Wild Type	Wild Type	Wild Type	Wild Type	Wild Type	Wild Type	Wild Type	Wild Type
	AEROBIC	AEROBIC	Aerobic	Reperfusion	Reperfusion	Reperfusion	Reperfusion	Reperfusion
HEART #	20	30	Mean	10	20	30	40	MEAN
S-1948	1.88	7.126	4.503		0.397	10.715	2.001	4.371
S-1951	14.804	10.6	12.702	4.743	6.55	5.496	4.114	5.22575
S-1970	10.838	7.956	9.397	4.692	1.838	8.782	0.209	3.88025
S-1973	6.841	4.653	5.747	8.444	1.523		3.77	4.579
S-1974	16.239	15.239	15.739	9.957	6.971		0.867	5.93167
			Wild Type					Wild Type
	AEROBIC	AEROBIC	Aerobic	Reperfusion	Reperfusion	Reperfusion	Reperfusion	Reperfusion
	20	30	Mean	10	20	30	40	MEAN
	5	5	5	4	5	3	5	5
MEAN	10.1204	9.1148	9.6176	6.959	3.4558	8.331	2.1922	4.79753
SEM	2.63199	1.80163	2.0997	1.33051	1.37186	1.52338	0.77164	0.356421
N #	5
				µMOL ATP/
				G DRY/MIN
	Wild Type	Wild Type	Wild Type	Wild Type	Wild Type	Wild Type	Wild Type	Wild Type
	AEROBIC	AEROBIC	Aerobic	Reperfusion	Reperfusion	Reperfusion	Reperfusion	Reperfusion
HEART #	20	30	Mean	10	20	30	40	MEAN
S-1948	3.76	14.252	9.006		0.794	21.43	4.002	8.742
S-1951	29.608	21.2	25.404	9.486	13.1	10.992	8.228	10.4515
S-1970	21.676	15.912	18.794	9.384	3.676	17.564	0.418	7.7605
S-1973	13.682	9.306	11.494	16.888	3.046		7.54	9.158
S-1974	32.478	30.478	31.478	19.914	13.942		1.734	11.8633
								Wild Type
	AEROBIC	AEROBIC	AEROBIC	Reperfusion	Reperfusion	Reperfusion	Reperfusion	Reperfusion
	20	30	MEAN	10	20	30	40	MEAN
	5	5	5	4	5	3	5	5
MEAN	20.2408	18.2296	19.2352	13.918	6.9116	16.662	4.3844	9.59507
SEM	5.26397	3.60326	4.19939	2.66103	2.74372	3.04676	1.54328	0.712843
