# Supplementary material for: Selective enhancement of cardiomyocyte efficiency results in a pernicious heart condition
Source: PLoS One. 2020 Aug 13;15(8):e0236457. doi: 10.1371/journal.pone.0236457 (PMC7425937; doi:10.1371/journal.pone.0236457)
Supplement: S1 Dataset — (ZIP) [file pone.0236457.s003.zip › Supporting Info Data Set/Figure 2 TC, Gly summary.xls]

## Sheet: TC
N #	5			uMOL
				3H Glycolysis
				G DRY/MIN
	TC	TC	TC	TC	TC	TC	TC	TC
	AEROBIC	AEROBIC	Aerobic	Reperfusion	Reperfusion	Reperfusion	Reperfusion	Reperfusion
HEART #	20	30	Mean	10	20	30	40	MEAN
S-1947	13.355	2.378	7.8665		2.37	10.27	9.045	7.22833
S-1949	18.697	23.435	21.066	7.412	18.258		7.585	11.085
S-1950	18.553	8.399	13.476	9.603	6.322	0.158	1.394	4.36925
S-1972	7.268		7.268	10.295	2.255	2.662	4.197	4.85225
S-1975	7.541	4.65	6.0955	5.721	6.493	11.497	3.025	6.684
			TC					TC
	AEROBIC	AEROBIC	Aerobic	Reperfusion	Reperfusion	Reperfusion	Reperfusion	Reperfusion
	20	30	Mean	10	20	30	40	MEAN
	5	4	5	4	5	4	5	5
MEAN	13.0828	9.7155	11.1544	8.25775	7.1396	6.14675	5.0492	6.84377
SEM	2.51038	4.73864	2.78511	1.04525	2.92672	2.79337	1.42444	1.1885
N #	5
				µMOL ATP/
				G DRY/MIN
	TC	TC	TC	TC	TC	TC	TC	TC
	AEROBIC	AEROBIC	Aerobic	Reperfusion	Reperfusion	Reperfusion	Reperfusion	Reperfusion
HEART #	20	30	Mean	10	20	30	40	MEAN
S-1947	26.71	4.756	15.733		4.74	20.54	18.09	14.4567
S-1949	37.394	46.87	42.132	14.824	36.516		15.17	22.17
S-1950	37.106	16.798	26.952	19.206	12.644	0.316	2.788	8.7385
S-1972	14.536		14.536	20.59	4.51	5.324	8.394	9.7045
S-1975	15.082	9.3	12.191	11.442	12.986	22.994	6.05	13.368
								TC
	AEROBIC	AEROBIC	AEROBIC	Reperfusion	Reperfusion	Reperfusion	Reperfusion	Reperfusion
	20	30	MEAN	10	20	30	40	MEAN
	6	6	6	4	6	4	6	6
MEAN	21.8047	12.954	22.3088	16.5155	11.8993	12.2935	8.41533	13.6875
SEM	4.5833	7.73816	5.57022	2.09049	5.34343	5.58674	2.60067	2.37701
