# Supplementary material for: Selective enhancement of cardiomyocyte efficiency results in a pernicious heart condition
Source: PLoS One. 2020 Aug 13;15(8):e0236457. doi: 10.1371/journal.pone.0236457 (PMC7425937; doi:10.1371/journal.pone.0236457)
Supplement: S1 Dataset — (ZIP) [file pone.0236457.s003.zip › Supporting Info Data Set/Figure 2,3 Control Normalized Ratios.xls]

## Sheet: ATP
	12									Aerobic
			GOXY							Goxy %
S-1546	42.253	50.895	46.574	16.762	31.407	105.908	70.702	56.1947		48.1057	54.8762
S-1549	41.354	51.301	46.3275	23.954	24.592	15.022	14.819	19.5968		39.7827	25.4747
S-1550		63.568	63.568	34.104	29.261	32.132	45.211	35.177		44.1181	31.4293
S-1560	28.275	67.773	48.024	37.294	8.178	36.888	4.089	21.6122		44.863	36.7892
S-1562	87.957	98.281	93.119	62.64	36.366	100.572	81.548	70.2815		53.7102	54.7849
S-1564		66.845	66.845	21.344	46.516	81.722	72.819	55.6003
S-1946	107.532	101.848	104.69	19.314	2.291	14.993	59.218	23.954
S-1948	48.343	57.159	52.751	25.752	24.099	37.671	11.919	24.8602
S-1951	65.25	62.06	63.655	15.399		4.292	5.104	8.265
S-1970	38.889	41.963	40.426	12.499			3.799	8.149
S-1973	23.084	50.46	36.772	10.904	3.625		0.29	4.93967
S-1974	20.213	56.753	38.483
	50.315	64.0755	58.4362	25.4515	22.9261	47.6889	33.5925	29.8755		46.1159	40.6709
	8.23661	5.31946	6.20758	4.29236	4.41254	11.0975	9.35778	6.61281		1.49516	3.90618
			Poxy							Poxy %
S-1546	66.144	16.328	41.236	5.928	92.144	16.12	35.672	37.466		42.5921	36.5869
S-1549	65.208	24.232	44.72	22.256	66.768	15.288	83.2	46.878		38.4023	60.9389
S-1550	66.976	56.472	61.724		47.528	37.544	121.888	68.9867		42.8383	61.637
S-1560	77.376	17.68	47.528	35.464	24.128	11.96	40.352	27.976		44.3996	47.6218
S-1562	63.44	34.112	48.776		32.448	10.504	95.472	46.1413		28.1336	35.9675
S-1564		81.328	81.328	57.408	117.208	75.088	61.152	77.714
	67.8288	38.3587	54.2187	30.264	63.3707	27.7507	72.956	50.8603		39.2732	48.5504
	2.24393	10.496	6.12211	8.88259	14.7027	10.2861	13.661	7.72639		1.90862	3.61435
			GLY							Gly %
S-1948	3.76	14.252	9.006		0.794	21.43	4.002	8.742		9.30218	8.53688
S-1951	29.608	21.2	25.404	9.486	13.1	10.992	8.228	10.4515		21.8151	13.5864
S-1970	21.676	15.912	18.794	9.384	3.676	17.564	0.418	7.7605		13.0436	6.93371
S-1973	13.682	9.306	11.494	16.888	3.046		7.54	9.158		10.7374	15.5891
S-1974	32.478	30.478	31.478	19.914	13.942		1.734	11.8633		18.1562	9.24755
	20.2408	18.2296	19.2352	13.918	6.9116	16.662	4.3844	9.59507		14.6109	10.7787
	5.26397	3.60326	4.19939	2.38009	2.74372	2.36001	1.54328	0.712843		1.5146	1.05255
			Total ATP
	138.385	120.664	131.89	69.6335	93.2084	92.1016	110.933	90.3309
			CW
N#	24	24	24	23	23	23	23	23
MEAN	3.01941	3.10218	2.98158	1.29112	1.41765	1.53642	1.61442	1.4649
SEM	0.156631	0.181073	0.153901	0.249686	0.249494	0.266909	0.265252	0.255337
			ATP Norm/CW
MEAN	21.819	25.7093	22.6065	18.5417	15.2095	16.6819	14.5531	16.2171

## Sheet: TCA
	6									Aerobic
			GOXY							Goxy %
S-1546	2.914	3.51	3.212	1.156	2.166	7.304	4.876	3.8755		50.3133	63.9895
S-1549	2.852	3.538	3.195	1.652	1.696	1.036	1.022	1.3515		48.1537	13.7699
S-1550		4.384	4.384	2.352	2.018	2.216	3.118	2.426		48.007	24.956
S-1560	1.95	4.674	3.312	2.572	0.564	2.544	0.282	1.4905		47.5316
S-1562	6.066	6.778	6.422	4.32	2.508	6.936	5.624	4.847		63.1217	43.3683
S-1564		4.61	4.61	1.472	3.208	5.636	5.022	3.8345		42.4259	51.6348
	3.4455	4.58233	4.18917	2.254	2.02667	4.27867	3.324	2.97083		49.9255	39.5437
	0.735537	0.486826	0.51359	0.467569	0.360345	1.09293	0.916102	0.430535		2.84654	9.04298
			Poxy							Poxy %
S-1546	5.088	1.256	3.172	0.456	7.088	1.24	2.744	2.882		49.6867	36.0105
S-1549	5.016	1.864	3.44	1.712	5.136	1.176	6.4	3.606		51.8463	86.2301
S-1550	5.152	4.344	4.748		3.656	2.888	9.376	5.30667		51.993	75.044
S-1560	5.952	1.36	3.656	2.728	1.856	0.92	3.104	2.152		52.4684
S-1562	4.88	2.624	3.752		2.496	0.808	7.344	3.54933		36.8783	56.6317
S-1564		6.256	6.256	4.416	9.016	5.776	4.704	5.978		57.5741	48.3652
	5.2176	2.95067	4.17067	2.328	4.87467	2.13467	5.612	3.91233		50.0745	60.4563
	0.189085	0.807388	0.470932	0.683276	1.13098	0.791238	1.05085	0.594338		2.84654	9.04298
			Total TCA
S-1546	8.002	4.766	6.384	1.612	9.254	8.544	8.899	8.7215
S-1549	7.868	5.402	6.635	3.364	6.832	2.212	4.522	3.367
S-1550		8.728	8.728		5.674	5.104	5.389	5.2465
S-1560	7.902	6.034	6.968	5.3	2.42	3.464	2.942	3.203
S-1562	10.946	9.402	10.174		5.004	7.744	6.374	7.059
S-1564		10.866	10.866	5.888	12.224	11.412	11.818	11.615
	8.6795	7.533	8.2925	4.041	6.90133	6.41333	6.65733	6.53533
	0.6173	1.00788	0.785209	0.870052	1.537	1.54092	1.43819	1.33742
			CW
S-1546	3.41869	3.82219	2.24925	2.95229	3.03815	3.67231	3.70123
S-1549	2.64916	2.72096	2.55492	0.402846	0.695208	0.858569	0.950536
S-1550	3.10059	3.25386	2.39374	2.10577	2.29089	2.4949	2.52144
S-1560	2.69863	3.45973		1.09918	1.7064	1.85612	2.44341
S-1562	2.86918	2.92281	2.61001	2.8975	2.71857	2.82432	2.75891
S-1564	3.47129	4.34894	3.4845	3.57543	3.68264	3.58034	3.74715
			CW/TCA Norm
S-1546	427.23	801.971	614.6	1831.44	328.307	429.812	415.915	751.37
S-1549	336.7	503.695	420.198	119.752	101.758	388.141	210.203	204.964
S-1550		372.807	372.807		403.752	488.814	467.887	453.484
S-1560	341.512	573.372	457.442	207.392	705.123	535.833	830.525	569.718
S-1562	262.121	310.871	286.496		543.279	364.711	432.839	446.943
S-1564		400.234	400.234	607.239	301.263	313.735	317.071	384.827
	341.891	493.825	425.296	691.457	397.247	420.174	445.74	468.551
	27.5611	72.6305	44.5511	352.877	93.2598	36.6676	94.1573	74.7001
