# Supplementary material for: Selective enhancement of cardiomyocyte efficiency results in a pernicious heart condition
Source: PLoS One. 2020 Aug 13;15(8):e0236457. doi: 10.1371/journal.pone.0236457 (PMC7425937; doi:10.1371/journal.pone.0236457)
Supplement: S1 Dataset — (ZIP) [file pone.0236457.s003.zip › Supporting Info Data Set/Figure 2,3 TC Normalized Ratios.xls]

## Sheet: ATP
	12									Aerobic
			GOXY							Goxy %
S-1547	19.488	28.536	24.012	40.078	32.074	40.368	29.493	35.5033		19.7225	35.4629
S-1548	41.615	27.521	34.568	64.351	21.112	56.637	39.44	45.385		28.9156	38.8487
S-1551	13.543	9.309	11.426	22.678	24.157	30.45	34.481	27.9415		12.3999	30.5759
S-1561		22.156	22.156	42.282	21.866	25.027	16.037	26.303		22.477	31.4676
S-1563	30.74	19.227	24.9835	43.558	42.978	0	17.545	26.0203		22.6106	24.713
S-1565	18.995	14.326	16.6605	26.245	24.882	50.431	54.926	39.121
S-1947	17.574	13.572	15.573	28.217			1.624	14.9205
S-1949	25.114	59.247	42.1805	16.617	4.959		17.603	13.0597
S-1950	48.169	59.74	53.9545	19.865	6.264	4.437	4.002	8.642
S-1972	16.385	12.644	14.5145	22.765	2.987	9.57		11.774
S-1975		9.773	9.773	11.165	7.047	3.422	6.641	7.06875
	25.7359	25.0955	24.5274	30.711	18.8326	24.4824	22.1792	23.249		21.2251	32.2136
	3.4881	5.25609	3.996	4.44455	3.82258	6.17677	4.95313	3.94409		1.72465	1.54164
			Poxy							Poxy %
S-1547	94.952	69.056	82.004	11.44	77.792	19.552	91.832	50.154		67.355	50.0969
S-1548	37.128	48.568	42.848	28.912	101.92	11.544	54.704	49.27		35.8417	42.1742
S-1551	97.968	9.568	53.768	40.872	55.744		67.496	54.704		58.3509	59.8617
S-1561		61.88	61.88	9.048	128.96	13.832	38.48	47.58		62.7764	56.9224
S-1563	85.8	60.84	73.32		23.504	59.488	114.712	65.9013		66.3562	62.5906
S-1565		132.704	132.704	34.216	64.376		111.176	69.9227
	78.962	63.7693	74.4207	24.8976	75.3827	26.104	79.7333	56.2553		58.136	54.3291
	11.58	16.29	12.9567	5.73893	15.0319	9.18941	12.6972	3.84504		3.73937	2.37714
			GLY							Gly %
S-1947	26.71	4.756	15.733		4.74	20.54	18.09	14.4567		12.9225	14.4402
S-1949	37.394	46.87	42.132	14.824	36.516		15.17	22.17		35.2427	18.9771
S-1950	37.106	16.798	26.952	19.206	12.644	0.316	2.788	8.7385		29.2492	9.5624
S-1972	14.536		14.536	20.59	4.51	5.324	8.394	9.7045		14.7466	11.61
S-1975	15.082	9.3	12.191	11.442	12.986	22.994	6.05	13.368		11.0331	12.6964
	26.1656	19.431	22.3088	16.5155	14.2792	12.2935	10.0984	13.6875		20.6388	13.4572
	5.02075	8.47673	5.57022	1.86979	5.85344	4.99693	2.84889	2.37701		3.14226	1.02669
			Total ATP
	130.863	108.296	121.257	72.1241	108.494	62.8799	112.011	93.1919
			CW
N#	20	20	20	20	20	20	20	20
MEAN	2.23557	2.34293	2.14902	1.70165	1.83315	1.86748	1.87842	1.82017
SEM	0.218831	0.213621	0.215081	0.208924	0.208619	0.221675	0.217275	0.212416
			ATP Norm/CW
MEAN	17.0832	21.6345	17.7229	23.5933	16.8963	29.6991	16.7699	19.5315

## Sheet: TCA
	6									Aerobic
			GOXY							Goxy %
S-1547	1.344	1.968	1.656	2.764	2.212	2.784	2.034	2.4485		20.7936	22.3566
S-1548	2.87	1.898	2.384	4.438	1.456	3.906	2.72	3.13		41.9718	39.261
S-1551	0.934	0.642	0.788	1.564	1.666	2.1	2.378	1.927		16.0032	31.4135
S-1561		1.528	1.528	2.916	1.508	1.726	1.106	1.814		24.3003
S-1563	2.12	1.326	1.723	3.004	2.964		1.21	2.39267		23.4008	12.059
S-1565	1.31	0.988	1.149	1.81	1.716	3.478	3.788	2.698		10.1171	30.6969
	1.7156	1.39167	1.538	2.74933	1.92033	2.7988	2.206	2.40169		22.7645	27.1574
	0.316865	0.211059	0.221945	0.417604	0.235681	0.372304	0.409394	0.147168		4.40167	4.62682
			Poxy							Poxy %
S-1547	7.304	5.312	6.308	0.88	5.984	1.504	7.064	3.858		79.2064	77.6434
S-1548	2.856	3.736	3.296	2.224	7.84	0.888	4.208	3.79		58.0282	60.739
S-1551	7.536	0.736	4.136	3.144	4.288		5.192	4.208		83.9968	68.5865
S-1561		4.76	4.76	0.696	9.92	1.064	2.96	3.66		75.6997
S-1563	6.6	4.68	5.64		1.808	4.576	8.824	5.06933		76.5992	87.941
S-1565		10.208	10.208	2.632	4.952		8.552	5.37867		89.8829	69.3031
	6.074	4.90533	5.72467	1.9152	5.79867	2.008	6.13333	4.32733		77.2355	72.8426
	0.975792	1.25308	0.996671	0.441456	1.1563	0.706878	0.976709	0.295772		4.40167	4.62682
			Total TCA
S-1547	8.648	7.28	7.964	3.644	8.196	4.288	6.242	5.265
S-1548	5.726	5.634	5.68	6.662	9.296	4.794	7.045	5.9195
S-1551	8.47	1.378	4.924	4.708	5.954		5.954	5.954
S-1561		6.288	6.288	3.612	11.428	2.79	7.109	4.9495
S-1563	8.72	6.006	7.363		4.772		4.772	4.772
S-1565		11.196	11.196	4.442	6.668		6.668	6.668
	7.891	6.297	7.23583	4.6136	7.719	3.95733	6.29833	5.588
	0.590798	1.28695	0.910913	0.555771	1.08399	0.466049	0.390014	0.293718
			CW
S-1547	1.66861	1.59236	1.40252	0.663485	0.871801	0.990124	1.01054	0.883987
S-1548	1.05293	1.50226	1.06574	1.14256	1.36826	1.39033	1.34619	1.31183
S-1551	1.73221	2.00003	1.72685	1.97905	2.2251	1.95572	1.87808	2.00949
S-1561	2.9751	3.11402	2.79201	2.78716	2.35078	2.1676	2.36759	2.41828
S-1563	2.32642	1.86075	2.04115	0.597551	0.654621	0.676441	0.688431	0.654261
S-1565	2.78254	2.93899	2.69456	2.58281	2.73777	2.89274	2.86298	2.76908
			CW/TCA Norm
S-1547	192.947	218.731	205.839	182.076	106.369	230.906	161.893	170.311
S-1548	183.885	266.642	225.264	171.505	147.188	290.014	191.084	199.948
S-1551	204.511	1451.4	827.954	420.358	373.716		315.431	369.835
S-1561		495.232	495.232	771.638	205.704	776.919	333.041	521.825
S-1563	266.791	309.816	288.304		137.18		144.265	140.722
S-1565		262.503	262.503	581.451	410.584		429.361	473.799
	212.034	500.72	384.183	425.406	230.123	432.613	262.512	312.74
	15.2964	194.192	98.3744	115.743	58.1767	134.002	50.9202	67.2098
