# Supplementary material for: Selective enhancement of cardiomyocyte efficiency results in a pernicious heart condition
Source: PLoS One. 2020 Aug 13;15(8):e0236457. doi: 10.1371/journal.pone.0236457 (PMC7425937; doi:10.1371/journal.pone.0236457)
Supplement: S1 Dataset — (ZIP) [file pone.0236457.s003.zip › Supporting Info Data Set/Figure 3 Control, Goxy summ.xls]

## Sheet: Control
N #	12			NMOL
				14C Glucose
				G DRY/MIN
	Control	Control	Control	Control	Control	Control	Control	Control
	AEROBIC	AEROBIC	Aerobic	Reperfusion	Reperfusion	Reperfusion	Reperfusion	Reperfusion
HEART #	20	30	Mean	10	20	30	40	MEAN
S-1546	1457	1755	1606	578	1083	3652	2438	1937.75
S-1549	1426	1769	1597.5	826	848	518	511	675.75
S-1550		2192	2192	1176	1009	1108	1559	1213
S-1560	975	2337	1656	1286	282	1272	141	745.25
S-1562	3033	3389	3211	2160	1254	3468	2812	2423.5
S-1564		2305	2305	736	1604	2818	2511	1917.25
S-1946	3708	3512	3610	666	79	517	2042	826
S-1948	1667	1971	1819	888	831	1299	411	857.25
S-1951	2250	2140	2195	531		148	176	285
S-1970	1341	1447	1394	431			131	281
S-1973	796	1740	1268	376	125		10	170.333
S-1974	697	1957	1327
			Control					Control
	AEROBIC	AEROBIC	Aerobic	Reperfusion	Reperfusion	Reperfusion	Reperfusion	Reperfusion
	20	30	Mean	10	20	30	40	MEAN
	10	12	12	11	9	9	11	12
MEAN	1735	2209.5	2015.04	877.636	790.556	1644.44	1158.36	944.34
SEM	311.13	183.43	214.054	154.594	175.695	441.872	337.03	218.32
N #	12
				µMOL ATP/
				G DRY/MIN
	Control	Control	Control	Control	Control	Control	Control	Control
	AEROBIC	AEROBIC	Aerobic	AEROBIC	AEROBIC	AEROBIC	AEROBIC	AEROBIC
HEART #	20	30	Mean	10	20	30	40	MEAN
S-1546	42.253	50.895	46.574	16.762	31.407	105.908	70.702	56.1947
S-1549	41.354	51.301	46.3275	23.954	24.592	15.022	14.819	19.5968
S-1550		63.568	63.568	34.104	29.261	32.132	45.211	35.177
S-1560	28.275	67.773	48.024	37.294	8.178	36.888	4.089	21.6122
S-1562	87.957	98.281	93.119	62.64	36.366	100.572	81.548	70.2815
S-1564		66.845	66.845	21.344	46.516	81.722	72.819	55.6003
S-1946	107.532	101.848	104.69	19.314	2.291	14.993	59.218	23.954
S-1948	48.343	57.159	52.751	25.752	24.099	37.671	11.919	24.8602
S-1951	65.25	62.06	63.655	15.399		4.292	5.104	8.265
S-1970	38.889	41.963	40.426	12.499			3.799	8.149
S-1973	23.084	50.46	36.772	10.904	3.625		0.29	4.93967
S-1974	20.213	56.753	38.483
								Control
	AEROBIC	AEROBIC	AEROBIC	AEROBIC	AEROBIC	AEROBIC	AEROBIC	AEROBIC
	20	30	MEAN	10	20	30	40	MEAN
	10	12	12	11	9	9	11	12
MEAN	50.315	64.0755	58.4362	25.4515	22.9261	47.6889	33.5925	27.3859
SEM	9.02276	5.31946	6.20758	4.48323	5.09516	12.8143	9.77388	6.33128
N #	12			µMOL TCA
				Acetyl CoA/
				G DRY/MIN
	Control	Control	Control	Control	Control	Control	Control	Control
	AEROBIC	AEROBIC	Aerobic	AEROBIC	AEROBIC	AEROBIC	AEROBIC	AEROBIC
HEART #	20	30	Mean	10	20	30	40	Mean
S-1546	2.914	3.51	3.212	1.156	2.166	7.304	4.876	3.8755
S-1549	2.852	3.538	3.195	1.652	1.696	1.036	1.022	1.3515
S-1550		4.384	4.384	2.352	2.018	2.216	3.118	2.426
S-1560	1.95	4.674	3.312	2.572	0.564	2.544	0.282	1.4905
S-1562	6.066	6.778	6.422	4.32	2.508	6.936	5.624	4.847
S-1564		4.61	4.61	1.472	3.208	5.636	5.022	3.8345
S-1946	7.416	7.024	7.22	1.332	0.158	1.034	4.084	1.652
S-1948	3.334	3.942	3.638	1.776	1.662	2.598	0.822	1.7145
S-1951	4.5	4.28	4.39	1.062		0.296	0.352	0.57
S-1970	2.682	2.894	2.788	0.862			0.262	0.562
S-1973	1.592	3.48	2.536	0.752	0.25		0.02	0.340667
S-1974	1.394	3.914	2.654
								Control
	AEROBIC	AEROBIC	Aerobic	AEROBIC	AEROBIC	AEROBIC	AEROBIC	AEROBIC
	20	30	Mean	10	20	30	40	Mean
	10	12	12	11	9	9	11	12
MEAN	3.47	4.419	4.03008	1.75527	1.58111	3.28889	2.31673	1.88868
SEM	0.622259	0.366859	0.428109	0.309188	0.35139	0.883743	0.674061	0.43664
