# Supplementary material for: Selective enhancement of cardiomyocyte efficiency results in a pernicious heart condition
Source: PLoS One. 2020 Aug 13;15(8):e0236457. doi: 10.1371/journal.pone.0236457 (PMC7425937; doi:10.1371/journal.pone.0236457)
Supplement: S1 Dataset — (ZIP) [file pone.0236457.s003.zip › Supporting Info Data Set/Figure 3 Control, Poxy summary.xls]

## Sheet: SHam
N #	6			NMOL
				3H Palmitate
				G DRY/MIN
	Control	Control	Control	Control	Control	Control	Control	Control
	AEROBIC	AEROBIC	Aerobic	Reperfusion	Reperfusion	Reperfusion	Reperfusion	Reperfusion
HEART #	20	30	Mean	10	20	30	40	MEAN
S-1546	636	157	396.5	57	886	155	343	360.25
S-1549	627	233	430	214	642	147	800	450.75
S-1550	644	543	593.5		457	361	1172	663.333
S-1560	744	170	457	341	232	115	388	269
S-1562	610	328	469		312	101	918	443.667
S-1564		782	782	552	1127	722	588	747.25
			Control					Control
	AEROBIC	AEROBIC	Aerobic	Reperfusion	Reperfusion	Reperfusion	Reperfusion	Reperfusion
	20	30	Mean	10	20	30	40	MEAN
	5	6	6	4	6	6	6	6
MEAN	652.2	368.833	521.333	291	609.333	266.833	701.5	489.042
SEM	23.6356	100.924	58.8665	104.605	141.372	98.9048	131.356	74.2922
N #	6
				µMOL ATP/
				G DRY/MIN
	Control	Control	Control	Control	Control	Control	Control	Control
	AEROBIC	AEROBIC	Aerobic	Reperfusion	Reperfusion	Reperfusion	Reperfusion	Reperfusion
HEART #	20	30	Mean	10	20	30	40	MEAN
S-1546	66.144	16.328	41.236	5.928	92.144	16.12	35.672	37.466
S-1549	65.208	24.232	44.72	22.256	66.768	15.288	83.2	46.878
S-1550	66.976	56.472	61.724		47.528	37.544	121.888	68.9867
S-1560	77.376	17.68	47.528	35.464	24.128	11.96	40.352	27.976
S-1562	63.44	34.112	48.776		32.448	10.504	95.472	46.1413
S-1564		81.328	81.328	57.408	117.208	75.088	61.152	77.714
								Control
	AEROBIC	AEROBIC	AEROBIC	Reperfusion	Reperfusion	Reperfusion	Reperfusion	Reperfusion
	20	30	MEAN	10	20	30	40	MEAN
	5	6	6	4	6	6	6	6
MEAN	67.8288	38.3587	54.2187	30.264	63.3707	27.7507	72.956	50.8603
SEM	2.4581	10.496	6.12211	10.8789	14.7027	10.2861	13.661	7.72639
N #	6			µMOL TCA
				Acetyl CoA/
				G DRY/MIN
	Control	Control	Control	Control	Control	Control	Control	Control
	AEROBIC	AEROBIC	Aerobic	Reperfusion	Reperfusion	Reperfusion	Reperfusion	Reperfusion
HEART #	20	30	Mean	10	20	30	40	Mean
S-1546	5.088	1.256	3.172	0.456	7.088	1.24	2.744	2.882
S-1549	5.016	1.864	3.44	1.712	5.136	1.176	6.4	3.606
S-1550	5.152	4.344	4.748		3.656	2.888	9.376	5.30667
S-1560	5.952	1.36	3.656	2.728	1.856	0.92	3.104	2.152
S-1562	4.88	2.624	3.752		2.496	0.808	7.344	3.54933
S-1564		6.256	6.256	4.416	9.016	5.776	4.704	5.978
								Control
	AEROBIC	AEROBIC	Aerobic	Reperfusion	Reperfusion	Reperfusion	Reperfusion	Reperfusion
	20	30	Mean	10	20	30	40	Mean
	5	6	6	4	6	6	6	6
MEAN	5.2176	2.95067	4.17067	2.328	4.87467	2.13467	5.612	3.91233
SEM	0.189085	0.807388	0.470932	0.836838	1.13098	0.791238	1.05085	0.594338
