# Supplementary material for: Selective enhancement of cardiomyocyte efficiency results in a pernicious heart condition
Source: PLoS One. 2020 Aug 13;15(8):e0236457. doi: 10.1371/journal.pone.0236457 (PMC7425937; doi:10.1371/journal.pone.0236457)
Supplement: S1 Dataset — (ZIP) [file pone.0236457.s003.zip › Supporting Info Data Set/Figure 3 TC, Goxy summ.xls]

## Sheet: TC
N #	11			NMOL
				14C Glucose
				G DRY/MIN
	TC	TC	TC	TC	TC	TC	TC	TC
	AEROBIC	AEROBIC	Aerobic	Reperfusion	Reperfusion	Reperfusion	Reperfusion	Reperfusion
HEART #	20	30	Mean	10	20	30	40	MEAN
S-1547	672	984	828	1382	1106	1392	1017	1224.25
S-1548	1435	949	1192	2219	728	1953	1360	1565
S-1551	467	321	394	782	833	1050	1189	963.5
S-1561		764	764	1458	754	863	553	907
S-1563	1060	663	861.5	1502	1482		605	1196.33
S-1565	655	494	574.5	905	858	1739	1894	1349
S-1947	606	468	537	973			56	514.5
S-1949	866	2043	1454.5	573	171		607	450.333
S-1950	1661	2060	1860.5	685	216	153	138	298
S-1972	565	436	500.5	785	103	330		406
S-1975		337	337	385	243	118	229	243.75
			TC					TC
	AEROBIC	AEROBIC	Aerobic	Reperfusion	Reperfusion	Reperfusion	Reperfusion	Reperfusion
	20	30	Mean	10	20	30	40	MEAN
	9	11	11	11	10	8	10	11
MEAN	887.444	865.364	845.773	1059	649.4	949.75	764.8	828.879
SEM	138.887	189.304	143.92	160.075	144.394	251.896	187.099	140.555
N #	11
				µMOL ATP/
				G DRY/MIN
	TC	TC	TC	TC	TC	TC	TC	TC
	AEROBIC	AEROBIC	Aerobic	AEROBIC	AEROBIC	AEROBIC	AEROBIC	AEROBIC
HEART #	20	30	Mean	10	20	30	40	MEAN
S-1547	19.488	28.536	24.012	40.078	32.074	40.368	29.493	35.5033
S-1548	41.615	27.521	34.568	64.351	21.112	56.637	39.44	45.385
S-1551	13.543	9.309	11.426	22.678	24.157	30.45	34.481	27.9415
S-1561		22.156	22.156	42.282	21.866	25.027	16.037	26.303
S-1563	30.74	19.227	24.9835	43.558	42.978	0	17.545	26.0203
S-1565	18.995	14.326	16.6605	26.245	24.882	50.431	54.926	39.121
S-1947	17.574	13.572	15.573	28.217			1.624	14.9205
S-1949	25.114	59.247	42.1805	16.617	4.959		17.603	13.0597
S-1950	48.169	59.74	53.9545	19.865	6.264	4.437	4.002	8.642
S-1972	16.385	12.644	14.5145	22.765	2.987	9.57		11.774
S-1975		9.773	9.773	11.165	7.047	3.422	6.641	7.06875
								TC
	AEROBIC	AEROBIC	AEROBIC	AEROBIC	AEROBIC	AEROBIC	AEROBIC	AEROBIC
	20	30	MEAN	10	20	30	40	MEAN
	9	11	11	11	10	8	10	11
MEAN	25.7359	25.0955	24.5274	30.711	18.8326	27.5428	22.1792	23.249
SEM	4.02771	5.4898	4.17369	4.64218	4.18742	7.56496	5.42589	3.94409
N #	11			µMOL TCA
				Acetyl CoA/
				G DRY/MIN
	TC	TC	TC	TC	TC	TC	TC	TC
	AEROBIC	AEROBIC	Aerobic	AEROBIC	AEROBIC	AEROBIC	AEROBIC	AEROBIC
HEART #	20	30	Mean	10	20	30	40	Mean
S-1547	1.344	1.968	1.656	2.764	2.212	2.784	2.034	2.4485
S-1548	2.87	1.898	2.384	4.438	1.456	3.906	2.72	3.13
S-1551	0.934	0.642	0.788	1.564	1.666	2.1	2.378	1.927
S-1561		1.528	1.528	2.916	1.508	1.726	1.106	1.814
S-1563	2.12	1.326	1.723	3.004	2.964		1.21	2.39267
S-1565	1.31	0.988	1.149	1.81	1.716	3.478	3.788	2.698
S-1947	1.212	0.936	1.074	1.946			0.112	1.029
S-1949	1.732	4.086	2.909	1.146	0.342		1.214	0.900667
S-1950	3.322	4.12	3.721	1.37	0.432	0.306	0.276	0.596
S-1972	1.13	0.872	1.001	1.57	0.206	0.66		0.812
S-1975		0.674	0.674	0.77	0.486	0.236	0.458	0.4875
								TC
	AEROBIC	AEROBIC	Aerobic	AEROBIC	AEROBIC	AEROBIC	AEROBIC	AEROBIC
	20	30	Mean	10	20	30	40	Mean
	9	11	11	11	10	8	10	11
MEAN	1.77489	1.66945	1.63027	2.048	1.2502	1.87	1.4838	1.61344
SEM	0.277773	0.383227	0.28382	0.306096	0.290943	0.479814	0.37627	0.269419
