# Supplementary material for: Selective enhancement of cardiomyocyte efficiency results in a pernicious heart condition
Source: PLoS One. 2020 Aug 13;15(8):e0236457. doi: 10.1371/journal.pone.0236457 (PMC7425937; doi:10.1371/journal.pone.0236457)
Supplement: S1 Dataset — (ZIP) [file pone.0236457.s003.zip › Supporting Info Data Set/Figure 3 TC, Poxy summary.xls]

## Sheet: TC
N #	6			NMOL
				3H Palmitate
				G DRY/MIN
	TC	TC	TC	TC	TC	TC	TC	TC
	AEROBIC	AEROBIC	Aerobic	Reperfusion	Reperfusion	Reperfusion	Reperfusion	Reperfusion
HEART #	20	30	Mean	10	20	30	40	MEAN
S-1547	913	664	788.5	110	748	188	883	482.25
S-1548	357	467	412	278	980	111	526	473.75
S-1551	942	92	517	393	536		649	526
S-1561		595	595	87	1240	133	370	457.5
S-1563	825	585	705		226	572	1103	633.667
S-1565		1276	1276	329	619		1069	672.333
			TC					TC
	AEROBIC	AEROBIC	Aerobic	Reperfusion	Reperfusion	Reperfusion	Reperfusion	Reperfusion
	20	30	Mean	10	20	30	40	MEAN
	4	6	6	5	6	4	6	6
MEAN	759.25	613.167	715.583	239.4	724.833	251	766.667	540.917
SEM	136.371	156.635	124.584	60.4488	144.538	108.218	122.089	36.9716
N #	6
				µMOL ATP/
				G DRY/MIN
	TC	TC	TC	TC	TC	TC	TC	TC
	AEROBIC	AEROBIC	Aerobic	Reperfusion	Reperfusion	Reperfusion	Reperfusion	Reperfusion
HEART #	20	30	Mean	10	20	30	40	MEAN
S-1547	94.952	69.056	82.004	11.44	77.792	19.552	91.832	50.154
S-1548	37.128	48.568	42.848	28.912	101.92	11.544	54.704	49.27
S-1551	97.968	9.568	53.768	40.872	55.744		67.496	54.704
S-1561		61.88	61.88	9.048	128.96	13.832	38.48	47.58
S-1563	85.8	60.84	73.32		23.504	59.488	114.712	65.9013
S-1565		132.704	132.704	34.216	64.376		111.176	69.9227
								TC
	AEROBIC	AEROBIC	AEROBIC	Reperfusion	Reperfusion	Reperfusion	Reperfusion	Reperfusion
	20	30	MEAN	10	20	30	40	MEAN
	4	6	6	5	6	4	6	6
MEAN	78.962	63.7693	74.4207	24.8976	75.3827	26.104	79.7333	56.2553
SEM	14.1826	16.29	12.9567	6.28668	15.0319	11.2547	12.6972	3.84504
N #	6			µMOL TCA
				Acetyl CoA/
				G DRY/MIN
	TC	TC	TC	TC	TC	TC	TC	TC
	AEROBIC	AEROBIC	Aerobic	Reperfusion	Reperfusion	Reperfusion	Reperfusion	Reperfusion
HEART #	20	30	Mean	10	20	30	40	Mean
S-1547	7.304	5.312	6.308	0.88	5.984	1.504	7.064	3.858
S-1548	2.856	3.736	3.296	2.224	7.84	0.888	4.208	3.79
S-1551	7.536	0.736	4.136	3.144	4.288		5.192	4.208
S-1561		4.76	4.76	0.696	9.92	1.064	2.96	3.66
S-1563	6.6	4.68	5.64		1.808	4.576	8.824	5.06933
S-1565		10.208	10.208	2.632	4.952		8.552	5.37867
								TC
	AEROBIC	AEROBIC	Aerobic	Reperfusion	Reperfusion	Reperfusion	Reperfusion	Reperfusion
	20	30	Mean	10	20	30	40	Mean
	4	6	6	5	6	4	6	6
MEAN	6.074	4.90533	5.72467	1.9152	5.79867	2.008	6.13333	4.32733
SEM	1.09097	1.25308	0.996671	0.483591	1.1563	0.865745	0.976709	0.295772
