# Supplementary material for: Selective enhancement of cardiomyocyte efficiency results in a pernicious heart condition
Source: PLoS One. 2020 Aug 13;15(8):e0236457. doi: 10.1371/journal.pone.0236457 (PMC7425937; doi:10.1371/journal.pone.0236457)
Supplement: S1 Dataset — (ZIP) [file pone.0236457.s003.zip › Supporting Info Data Set/Figure 4 Contol Func..xls]

## Sheet: PRE CGP FUNC., 02, & FLO
					Heart Rate
					(bpm)
N#	25
					Global
Heart #	10	20	30	Mean	Ischemia	10	20	30	40	Mean
S-1428	287	263	260	270		0	214	214	208	159
S-1430	355	268	269	297.333		271	229	237	238	243.75
S-1432	348	318	311	325.667		0	0	185	0	46.25
S-1478	365	344	330	346.333		252	177	182	232	210.75
S-1480	352	315	314	327		227	194	184	214	204.75
S-1487	308	288	269	288.333		190	195	198	0	145.75
S-1490	345	331	319	331.667		252	235	254	268	252.25
S-1492	307	296	303	302		195	212	203	230	210
S-1506	313	308	304	308.333		223	231	243	256	238.25
S-1508	258	268	245	257		270	253	251	244	254.5
S-1510	215	192	199	202		160	153	223	311	211.75
S-1538	389	395	391	391.667		325	323	327	321	324
S-1540	377	381	365	374.333
S-1546	365	275	329	323		329	338	312	308	321.75
S-1549	362	368	365	365		298	229	288	292	276.75
S-1550	368	353	364	361.667		343	336	338	340	339.25
S-1560	322	300	299	307		194	239	256	261	237.5
S-1562	335	300	300	311.667		267	273	255	278	268.25
S-1564	268	278	256	267.333		247	263	266	270	261.5
S-1946	347	337	325	336.333		234	216	254	289	248.25
S-1948	396	379	356	377		280	300	310	326	304
S-1951	324	316	259	299.667		159	147	143	161	152.5
S-1970	326	322	304	317.333		175	226	221	211	208.25
S-1973	290	283	272	281.667		191	125	121	138	143.75
S-1974	317	241	250	269.333		157	171	171	184	170.75
				Mean						Mean
N#	25	25	25	25		24	24	24	24	24
MEAN	329.56	308.76	302.32	313.547		218.292	219.958	234.833	232.5	226.396
SEM	8.58489	9.40572	9.18	8.6682		17.6082	14.985	11.4938	18.003	13.845
					Peak Systolic Pressure
					Global
HEART #	10	20	30	Mean	Ischemia	10	20	30	40	Mean
S-1428	78	80	80	79.3333		55	38	24	18	33.75
S-1430	68	75	73	72		67	67	67	67	67
S-1432	72	75	76	74.3333		53	52	20	14	34.75
S-1478	75	79	82	78.6667		52	65	66	72	63.75
S-1480	68	75	74	72.3333		52	60	60	65	59.25
S-1487	75	77	77	76.3333		35	43	21	47	36.5
S-1490	69	72	74	71.6667		71	74	75	75	73.75
S-1492	70	73	74	72.3333		69	73	76	73	72.75
S-1506	71	73	74	72.6667		62	65	68	69	66
S-1508	80	80	82	80.6667		79	76	77	78	77.5
S-1510	86	91	89	88.6667		59	68	72	68	66.75
S-1538	71	70	71	70.6667		71	72	73	73	72.25
S-1540	67	70	72	69.6667
S-1546	67	72	70	69.6667		74	67	77	77	73.75
S-1549	66	67	69	67.3333		56	66	65	64	62.75
S-1550	66	69	70	68.3333		66	66	68	67	66.75
S-1560	67	69	71	69		51	61	66	67	61.25
S-1562	62	65	66	64.3333		73	68	69	66	69
S-1564	69	68	72	69.6667		68	67	64	65	66
S-1946	62	65	66	64.3333		64	64	64	63	63.75
S-1948	63	66	70	66.3333		64	62	62	61	62.25
S-1951	60	61	64	61.6667		61	61	62	62	61.5
S-1970	70	74	74	72.6667		48	64	64	63	59.75
S-1973	66	68	69	67.6667		30	31	35	36	33
S-1974	68	74	76	72.6667		50	30	30	33	35.75
				Mean						Mean
N#	25	25	25	25		24	24	24	24	24
MEAN	69.44	72.32	73.4	71.72		59.5833	60.8333	59.375	60.125	59.9792
SEM	1.1791	1.24863	1.11803	1.16376		2.44499	2.61037	3.73866	3.58404	2.86509
					Developed Pressure
					Global
HEART #	10	20	30	Mean	Ischemia	10	20	30	40	Mean
S-1428	35	37	37	36.3333		6	5	6	4	5.25
S-1430	24	28	28	26.6667		22	20	20	20	20.5
S-1432	30	33	34	32.3333		2	2	5	5	3.5
S-1478	38	41	44	41		17	25	25	32	24.75
S-1480	26	33	34	31		10	12	13	17	13
S-1487	33	34	34	33.6667		5	5	5	3	4.5
S-1490	30	32	34	32		28	32	34	34	32
S-1492	27	30	31	29.3333		25	29	31	29	28.5
S-1506	28	30	31	29.6667		18	18	22	25	20.75
S-1508	35	34	36	35		35	29	31	32	31.75
S-1510	42	50	46	46		13	21	24	21	19.75
S-1538	28	28	30	28.6667		28	29	31	31	29.75
S-1540	22	26	29	25.6667
S-1546	33	39	39	37		46	38	52	53	47.25
S-1549	27	29	30	28.6667		17	27	29	28	25.25
S-1550	29	31	33	31		29	30	32	34	31.25
S-1560	30	33	36	33		24	26	34	36	30
S-1562	24	27	28	26.3333		38	31	33	29	32.75
S-1564	33	33	34	33.3333		33	31	30	31	31.25
S-1946	29	32	32	31		32	29	32	33	31.5
S-1948	30	34	38	34		32	31	32	32	31.75
S-1951	27	28	29	28		29	28	29	28	28.5
S-1970	28	32	31	30.3333		11	20	19	19	17.25
S-1973	25	26	27	26		8	8	9	9	8.5
S-1974	26	34	36	32		7	8	9	9	8.25
				Mean						Mean
N#	25	25	25	25		24	24	24	24	24
MEAN	29.56	32.56	33.64	31.92		21.4583	22.25	24.4583	24.75	23.2292
SEM	0.925707	1.04416	0.946714	0.942078		2.43613	2.1018	2.38806	2.47323	2.29518
					HR x PSP
					(x10-3)
					Global
HEART #	10	20	30	Mean	Ischemia	10	20	30	40	Mean
S-1428	22.386	21.04	20.8	21.4087		0	8.132	5.136	3.744	4.253
S-1430	24.14	20.1	19.637	21.2923		18.157	15.343	15.879	15.946	16.3313
S-1432	25.056	23.85	23.636	24.1807		0	0	3.7	0	0.925
S-1478	27.375	27.176	27.06	27.2037		13.104	11.505	12.012	16.704	13.3313
S-1480	23.936	23.625	23.236	23.599		11.804	11.64	11.04	13.91	12.0985
S-1487	23.1	22.176	20.713	21.9963		6.65	8.385	4.158	0	4.79825
S-1490	23.805	23.832	23.606	23.7477		17.892	17.39	19.05	20.1	18.608
S-1492	21.49	21.608	22.422	21.84		13.455	15.476	15.428	16.79	15.2873
S-1506	22.223	22.484	22.496	22.401		13.826	15.015	16.524	17.664	15.7573
S-1508	20.64	21.44	20.09	20.7233		21.33	19.228	19.327	19.032	19.7293
S-1510	18.49	17.472	17.711	17.891		9.44	10.404	16.056	21.148	14.262
S-1538	27.619	27.65	27.761	27.6767		23.075	23.256	23.871	23.433	23.4087
S-1540	25.259	26.67	26.28	26.0697
S-1546	24.455	19.8	23.03	22.4283		24.346	22.646	24.024	23.716	23.683
S-1549	23.892	24.656	25.185	24.5777		16.688	15.114	18.72	18.688	17.3025
S-1550	24.288	24.357	25.48	24.7083		22.638	22.176	22.984	22.78	22.6445
S-1560	21.574	20.7	21.229	21.1677		9.894	14.579	16.896	17.487	14.714
S-1562	20.77	19.5	19.8	20.0233		19.491	18.564	17.595	18.348	18.4995
S-1564	18.492	18.904	18.432	18.6093		16.796	17.621	17.024	17.55	17.2477
S-1946	21.514	21.905	21.45	21.623		14.976	13.824	16.256	18.207	15.8157
S-1948	24.948	25.014	24.92	24.9607		17.92	18.6	19.22	19.886	18.9065
S-1951	19.44	19.276	16.576	18.4307		9.699	8.967	8.866	9.982	9.3785
S-1970	22.82	23.828	22.496	23.048		8.4	14.464	14.144	13.293	12.5753
S-1973	19.14	19.244	18.768	19.0507		5.73	3.875	4.235	4.968	4.702
S-1974	21.556	17.834	19	19.4633		7.85	5.13	5.13	6.072	6.0455
				Mean						Mean
N#	25	25	25	25		24	24	24	24	24
MEAN	22.7363	22.1656	22.0726	22.3248		13.465	13.8056	14.4698	14.977	14.1794
SEM	0.496094	0.569801	0.597679	0.534295		1.37953	1.21907	1.29317	1.44948	1.28955
					HR x DP
					(x10-3)
					Global
HEART #	10	20	30	Mean	Ischemia	10	20	30	40	Mean
S-1428	10.045	9.731	9.62	9.79867		0	1.07	1.284	0.832	0.7965
S-1430	8.52	7.504	7.532	7.852		5.962	4.58	4.74	4.76	5.0105
S-1432	10.44	10.494	10.574	10.5027		0	0	0.925	0	0.23125
S-1478	13.87	14.104	14.52	14.1647		4.284	4.425	4.55	7.424	5.17075
S-1480	9.152	10.395	10.676	10.0743		2.27	2.328	2.392	3.638	2.657
S-1487	10.164	9.792	9.146	9.70067		0.95	0.975	0.99	0	0.72875
S-1490	10.35	10.592	10.846	10.596		7.056	7.52	8.636	9.112	8.081
S-1492	8.289	8.88	9.393	8.854		4.875	6.148	6.293	6.67	5.9965
S-1506	8.764	9.24	9.424	9.14267		4.014	4.158	5.346	6.4	4.9795
S-1508	9.03	9.112	8.82	8.98733		9.45	7.337	7.781	7.808	8.094
S-1510	9.03	9.6	9.154	9.26133		2.08	3.213	5.352	6.531	4.294
S-1538	10.892	11.06	11.73	11.2273		9.1	9.367	10.137	9.951	9.63875
S-1540	8.294	9.906	10.585	9.595
S-1546	12.045	10.725	12.831	11.867		15.134	12.844	16.224	16.324	15.1315
S-1549	9.774	10.672	10.95	10.4653		5.066	6.183	8.352	8.176	6.94425
S-1550	10.672	10.943	12.012	11.209		9.947	10.08	10.816	11.56	10.6008
S-1560	9.66	9.9	10.764	10.108		4.656	6.214	8.704	9.396	7.2425
S-1562	8.04	8.1	8.4	8.18		10.146	8.463	8.415	8.062	8.7715
S-1564	8.844	9.174	8.704	8.90733		8.151	8.153	7.98	8.37	8.1635
S-1946	10.063	10.784	10.4	10.4157		7.488	6.264	8.128	9.537	7.85425
S-1948	11.88	12.886	13.528	12.7647		8.96	9.3	9.92	10.432	9.653
S-1951	8.748	8.848	7.511	8.369		4.611	4.116	4.147	4.508	4.3455
S-1970	9.128	10.304	9.424	9.61867		1.925	4.52	4.199	4.009	3.66325
S-1973	7.25	7.358	7.344	7.31733		1.528	1	1.089	1.242	1.21475
S-1974	8.242	8.194	9	8.47867		1.099	1.368	1.539	1.656	1.4155
				Mean						Mean
N#	25	25	25	25		24	24	24	24	24
MEAN	9.64744	9.93192	10.1155	9.89829		5.36467	5.40108	6.16412	6.51658	5.86161
SEM	0.293441	0.301413	0.364426	0.309699		0.790467	0.68494	0.782782	0.823555	0.755028
					Cardiac Output
					(ml/min)
					Global
HEART #	10	20	30	Mean	Ischemia	10	20	30	40	Mean
S-1428	12.2	11	11.7	11.6333		4.4	4.6	4.7	4.6	4.575
S-1430	10.4	8.3	6.6	8.43333		3.7	3.4	3.3	3.2	3.4
S-1432	12.1	12.1	11.8	12		0.5	0.5	0.6	0.5	0.525
S-1478	13.5	14.2	14.5	14.0667		1.8	2	2.6	4.2	2.65
S-1480	9.4	10.2	11.2	10.2667		0.8	1.6	1.3	2.4	1.525
S-1487	10.4	10.1	9.5	10		0.9	0.2	0	0	0.275
S-1490	11.5	11.7	11	11.4		8.2	8.2	9.1	9.5	8.75
S-1492	10.5	10.5	10.9	10.6333		5	5.7	5.9	6.8	5.85
S-1506	12.2	12.4	12.6	12.4		4.2	5.5	6.5	7.3	5.875
S-1508	11.4	11.8	11	11.4		8.6	9.2	9.4	9.2	9.1
S-1510	9.8	9.1	9.7	9.53333		1.4	2.4	2.8	3.7	2.575
S-1538	12.3	14	13.8	13.3667		10.1	11.1	11.8	11.4	11.1
S-1540	9.8	14.2	15	13
S-1546	13.4	12.8	14.8	13.6667		10.7	12.4	12.7	12.8	12.15
S-1549	11.4	11.6	11.5	11.5		2.2	3.1	3.9	4.4	3.4
S-1550	11.7	12.7	13.1	12.5		9.1	9.9	10.4	10.7	10.025
S-1560	11.5	11.3	14	12.2667		6.7	8.3	8.2	10.6	8.45
S-1562	10.5	10.7	10.7	10.6333		9.4	9.6	9.8	10.1	9.725
S-1564	10.1	10	11.7	10.6		10.3	10.8	11.1	11.4	10.9
S-1946	12.3	14.3	14.2	13.6
S-1948	10.8	12.8	12.6	12.0667		10.8	10.5	10.6	10.4	10.575
S-1951	12.8	12.8	8.8	11.4667		5.3	5.2	7.9	8.2	6.65
S-1970	13.4	14.4	13.4	13.7333		2	6.6	5.9	5.7	5.05
S-1973	11.3	13.1	12.9	12.4333		2.6	2.4	3	3.1	2.775
S-1974	12.8	11.8	12	12.2		1.5	1.8	2.6	3.1	2.25
				Mean						Mean
N#	25	25	25	25		23	23	23	23	23
MEAN	11.5	11.916	11.96	11.792		5.22609	5.86957	6.26522	6.66522	6.00652
SEM	0.239374	0.334299	0.401622	0.282864		0.76593	0.794856	0.808517	0.795829	0.78162
					Aortic Outflow
					(ml/min)
					Global
HEART #	10	20	30	Mean	Ischemia	10	20	30	40	Mean
S-1428	10.3	8.6	8.1	9		0	0	0	0	0
S-1430	8.6	6.4	4.3	6.43333		0	0	0	0	0
S-1432	10.1	10.1	9.8	10		0	0	0	0	0
S-1478	11.1	11.8	12	11.6333		0	0	0.2	1.9	0.525
S-1480	8.5	9.3	10.5	9.43333		0.2	0.3	0	1	0.375
S-1487	9.1	8.9	8.2	8.73333		0	0	0	0	0
S-1490	9.1	10.1	10.1	9.76667		6.3	6.7	7.4	7.7	7.025
S-1492	8.1	8.7	9.4	8.73333		1.7	2.9	3.2	4.8	3.15
S-1506	9.4	9.8	10.1	9.76667		0.4	2.2	3.4	4.1	2.525
S-1508	9.2	9.6	8.7	9.16667		6.6	7.2	7.3	6.9	7
S-1510	7.2	6.1	6.2	6.5		0	0.3	1	1.5	0.7
S-1538	9.3	10	10.7	10		6.1	6.9	7.2	7.2	6.85
S-1540	5.3	7.7	8.5	7.16667
S-1546	8.8	8.6	9.3	8.9		5	5.9	5.5	5.3	5.425
S-1549	9.5	9.5	9.4	9.46667		0.7	1.2	2.1	2.6	1.65
S-1550	9.3	10.2	10.7	10.0667		7.1	7.8	8.2	8.4	7.875
S-1560	9.5	9.2	9.3	9.33333
S-1562	8	8.4	8.5	8.3		7	7.3	7.5	7.7	7.375
S-1564	6.6	5.2	6.1	5.96667
S-1946	10.5	10	9.2	9.9		4	3.8	5.2	6.1	4.775
S-1948	7	8.2	8.4	7.86667		6.5	6.6	6.6	6.6	6.575
S-1951	11.1	10.9	6.3	9.43333		1.7	0.6	1.2	1.4	1.225
S-1970	9.9	10.7	10	10.2		0.1	4	2.9	2.1	2.275
S-1973	4.9	4.5	4.4	4.6		0	0	0	0	0
S-1974	8.6	8	8.1	8.23333		0	0	0	0	0
				Mean						Mean
N#	25	25	25	25		22	22	22	22	22
MEAN	8.76	8.82	8.652	8.744		2.42727	2.89545	3.13182	3.42273	2.96932
SEM	0.316649	0.35294	0.384279	0.315875		0.624159	0.654769	0.667015	0.657225	0.64091
					Coronary Flow
					(ml/min)
					Global
HEART #	10	20	30	Mean	Ischemia	10	20	30	40	Mean
S-1428	1.9	2.4	3.6	2.63333		4.4	4.6	4.7	4.6	4.575
S-1430	1.8	1.9	2.3	2		3.7	3.4	3.3	3.2	3.4
S-1432	2	2	2	2		0.5	0.5	0.6	0.5	0.525
S-1478	2.4	2.4	2.5	2.43333		1.8	2	2.4	2.3	2.125
S-1480	0.9	0.9	0.7	0.833333		0.6	1.3	1.3	1.4	1.15
S-1487	1.3	1.2	1.3	1.26667		0.9	0.2	0	0	0.275
S-1490	2.4	1.6	0.9	1.63333		1.9	1.5	1.7	1.8	1.725
S-1492	2.4	1.8	1.5	1.9		3.3	2.8	2.7	2	2.7
S-1506	2.8	2.6	2.5	2.63333		3.8	3.3	3.1	3.2	3.35
S-1508	2.2	2.2	2.3	2.23333		2	2	2.1	2.3	2.1
S-1510	2.6	3	3.5	3.03333		1.4	2.1	1.8	2.2	1.875
S-1538	3	4	3.1	3.36667		4	4.2	4.6	4.2	4.25
S-1540	4.5	6.5	6.5	5.83333
S-1546	4.6	4.2	5.5	4.76667		5.7	6.5	7.2	7.5	6.725
S-1549	1.9	2.1	2.1	2.03333		1.5	1.9	1.8	1.8	1.75
S-1550	2.4	2.5	2.4	2.43333		2	2.1	2.2	2.3	2.15
S-1560	2	2.1	4.7	2.93333
S-1562	2.5	2.3	2.2	2.33333		2.4	2.3	2.3	2.4	2.35
S-1564	3.5	4.8	5.6	4.63333
S-1946	1.8	4.3	5	3.7
S-1948	3.8	4.6	4.2	4.2		4.3	3.9	4	3.8	4
S-1951	1.7	1.9	2.5	2.03333
S-1970	3.5	3.7	3.4	3.53333		1.9	2.6	3	3.6	2.775
S-1973	6.4	8.6	8.5	7.83333		2.6	2.4	3	3.1	2.775
S-1974	4.2	3.8	3.9	3.96667		1.5	1.8	2.6	3.1	2.25
				Mean						Mean
N#	25	25	25	25		20	20	20	20	20
MEAN	2.74	3.096	3.308	3.048		2.51	2.57	2.72	2.765	2.64125
SEM	0.245221	0.348304	0.370671	0.308215		0.317134	0.325099	0.353151	0.356907	0.330586
					Cardiac Work
					(ml*mmHg/min)
					Global
HEART #	10	20	30	Mean	Ischemia	10	20	30	40	Mean
S-1428	9.516	8.8	9.36	9.22533		2.42	1.748	1.128	0.828	1.531
S-1430	7.072	6.225	4.818	6.03833		2.479	2.278	2.211	2.144	2.278
S-1432	8.712	9.075	8.968	8.91833		0.265	0.26	0.12	0.07	0.17875
S-1478	10.125	11.218	11.89	11.0777		0.936	1.3	1.716	3.024	1.744
S-1480	6.392	7.65	8.288	7.44333		0.416	0.96	0.78	1.56	0.929
S-1487	7.8	7.777	7.315	7.63067		0.315	0.086	0	0	0.10025
S-1490	7.935	8.424	8.14	8.16633		5.822	6.068	6.825	7.125	6.46
S-1492	7.35	7.665	8.066	7.69367		3.45	4.161	4.484	4.964	4.26475
S-1506	8.662	9.052	9.324	9.01267		2.604	3.575	4.42	5.037	3.909
S-1508	9.12	9.44	9.02	9.19333		6.794	6.992	7.238	7.176	7.05
S-1510	8.428	8.281	8.633	8.44733		0.826	1.632	2.016	2.516	1.7475
S-1538	8.733	9.8	9.798	9.44367		7.171	7.992	8.614	8.322	8.02475
S-1540	6.566	9.94	10.8	9.102
S-1546	8.978	9.216	10.36	9.518		7.918	8.308	9.779	9.856	8.96525
S-1549	7.524	7.772	7.935	7.74367		1.232	2.046	2.535	2.816	2.15725
S-1550	7.722	8.763	9.17	8.55167		6.006	6.534	7.072	7.169	6.69525
S-1560	7.705	7.797	9.94	8.48067		3.417	5.063	5.412	7.102	5.2485
S-1562	6.51	6.955	7.062	6.84233		6.862	6.528	6.762	6.666	6.7045
S-1564	6.969	6.8	8.424	7.39767		7.004	7.236	7.104	7.41	7.1885
S-1946	7.626	9.295	9.372	8.76433
S-1948	6.804	8.448	8.82	8.024		6.912	6.51	6.572	6.344	6.5845
S-1951	7.68	7.808	5.632	7.04		3.233	3.172	4.898	5.084	4.09675
S-1970	9.38	10.656	9.916	9.984		0.96	4.224	3.776	3.591	3.13775
S-1973	7.458	8.908	8.901	8.42233		0.78	0.744	1.05	1.116	0.9225
S-1974	8.704	8.732	9.12	8.852		0.75	0.54	0.78	1.023	0.77325
				Mean						Mean
N#	25	25	25	25		23	23	23	23	23
MEAN	7.97884	8.57988	8.76288	8.44053		3.41617	3.82422	4.14313	4.38883	3.94309
SEM	0.202853	0.23323	0.300007	0.21712		0.569432	0.570249	0.616792	0.611535	0.582503
					Cardiac Work
					%
					Global
HEART #	10	20	30	Mean	Ischemia	10	20	30	40	Mean
S-1428	103.151	95.3895	101.46	100		26.2321	18.9478	12.2272	8.97529	16.5956
S-1430	117.118	103.091	79.7902	100		41.0544	37.7256	36.6161	35.5065	37.7256
S-1432	97.6864	101.757	100.557	100		2.97141	2.91534	1.34554	0.7849	2.0043
S-1478	91.4001	101.267	107.333	100		8.44943	11.7353	15.4906	27.2982	15.7434
S-1480	85.8755	102.777	111.348	100		5.58889	12.8974	10.4792	20.9584	12.481
S-1487	102.219	101.918	95.8632	100		4.12808	1.12703	0	0	1.31378
S-1490	97.1672	103.155	99.6775	100		71.2927	74.3051	83.5748	87.2485	79.1053
S-1492	95.5331	99.6274	104.839	100		44.8421	54.0834	58.2817	64.5206	55.432
S-1506	96.1092	100.436	103.454	100		28.8927	39.6664	49.0421	55.888	43.3723
S-1508	99.2023	102.683	98.1146	100		73.9014	76.0551	78.731	78.0566	76.686
S-1510	99.7711	98.0309	102.198	100		9.77823	19.3197	23.8655	29.7845	20.687
S-1538	92.4747	103.773	103.752	100		75.9345	84.6281	91.2146	88.1226	84.9749
S-1540	72.138	109.207	118.655	100
S-1546	94.3265	96.8271	108.846	100		83.1897	87.2872	102.742	103.551	94.1926
S-1549	97.1633	100.366	102.471	100		15.9098	26.4216	32.7364	36.3652	27.8582
S-1550	90.2982	102.471	107.231	100		70.2319	76.4062	82.6973	83.8316	78.2918
S-1560	90.8537	91.9385	117.208	100		40.2916	59.7005	63.8157	83.7434	61.8878
S-1562	95.143	101.647	103.21	100		100.287	95.4061	98.8259	97.4229	97.9856
S-1564	94.2054	91.9209	113.874	100		94.6785	97.8146	96.0303	100.167	97.1725
S-1946	87.0118	106.055	106.933	100
S-1948	84.7956	105.284	109.92	100		86.1416	81.1316	81.9043	79.0628	82.0601
S-1951	109.091	110.909	80	100		45.9233	45.0568	69.5739	72.2159	58.1925
S-1970	93.9503	106.731	99.3189	100		9.61538	42.3077	37.8205	35.9675	31.4278
S-1973	88.5503	105.766	105.683	100		9.26109	8.83366	12.4669	13.2505	10.953
S-1974	98.3281	98.6444	103.028	100		8.47266	6.10032	8.81157	11.5567	8.73531
				Mean						Mean
N#	25	25	25	25		23	23	23	23	23
MEAN	94.9425	101.667	103.391	100		41.6117	46.0814	49.9258	52.7947	47.6034
SEM	1.70888	0.922909	1.80417	1.53495e-15		6.9525	6.81514	7.32191	7.26985	6.98458
					Cardiac Work
					(joules/min/ g dry wt)
					Global
HEART #	10	20	30	Mean	Ischemia	10	20	30	40	Mean	Dry Wt
S-1428	3.03832	2.82186	3.00143	2.95387		0.716793	0.456515	0.220019	0.111975	0.376326	0.0356
S-1430	1.8564	1.6651	1.28236	1.60129		0.64876	0.596158	0.578624	0.56109	0.596158	0.0422
S-1432	3.13821	3.29383	3.26275	3.23159		0.0889528	0.0868093	0.0218631	0.0053586	0.050746	0.0311
S-1478	2.76063	3.08669	3.29199	3.04644		0.234763	0.344576	0.456322	0.818288	0.463487	0.0414
S-1480	1.75266	2.13744	2.31003	2.06671		0.106922	0.256084	0.208068	0.423726	0.2487	0.0404
S-1487	2.20666	2.21051	2.07919	2.16545		0.0706707	0.0210508	0	0	0.0229304	0.0399
S-1490	2.89046	3.09416	3.00521	2.99661		2.13271	2.24025	2.52591	2.63693	2.38395	0.0305
S-1492	3.03308	3.18862	3.36391	3.1952		1.41963	1.73096	1.8791	2.06501	1.77368	0.027
S-1506	2.40145	2.52286	2.60524	2.50985		0.701677	0.973449	1.21495	1.38863	1.06968	0.0403
S-1508	3.9586	4.0975	3.93122	3.99577		2.94272	3.00811	3.12115	3.10138	3.04334	0.0263
S-1510	3.42741	3.39619	3.52904	3.45088		0.31218	0.636566	0.795238	0.981372	0.681339	0.0284
S-1538	3.76725	4.21586	4.22667	4.06992		3.09343	3.45685	3.73559	3.60896	3.47371	0.0259
S-1540
S-1546	3.28316	3.41869	3.82219	3.50802		2.95229	3.03815	3.67231	3.70123	3.341	0.0302
S-1549	2.55657	2.64916	2.72096	2.64223		0.402846	0.695208	0.858569	0.950536	0.72679	0.0324
S-1550	2.70741	3.10059	3.25386	3.02062		2.10577	2.29089	2.4949	2.52144	2.35325	0.0314
S-1560	2.65087	2.69863	3.45973	2.93641		1.09918	1.7064	1.85612	2.44341	1.77628	0.0321
S-1562	2.65767	2.86918	2.92281	2.81655		2.8975	2.71857	2.82432	2.75891	2.79982	0.0266
S-1564	3.56805	3.47129	4.34894	3.79609		3.57543	3.68264	3.58034	3.74715	3.64639	0.0217
S-1946	4.31318	5.3124	5.37385	4.99981							0.0192
S-1948	2.50519	3.14208	3.31999	2.98909		2.55384	2.38831	2.41106	2.31872	2.41798	0.0296
S-1951	2.54666	2.59916	1.89522	2.34701		1.07622	1.05591	1.63658	1.69873	1.36686	0.0325
S-1970	2.16828	2.48941	2.31654	2.32474		0.201919	0.958425	0.856774	0.811964	0.70727	0.0482
S-1973	1.79664	2.15926	2.16393	2.03994		0.140324	0.136531	0.205672	0.221571	0.176024	0.0457
S-1974	2.77065	2.82543	2.96527	2.85378		0.221246	0.127575	0.184276	0.255342	0.19711	0.0348
				Mean						Mean
N#	24	24	24	24		23	23	23	23	23
MEAN	2.82314	3.01941	3.10218	2.98158		1.29112	1.41765	1.53642	1.61442	1.4649
SEM	0.135757	0.156631	0.181073	0.153901		0.249686	0.249494	0.266909	0.265252	0.255337
					Cardiac Work
					%
					Global
Heart #	10	20	30	Mean	Ischemia	10	20	30	40	Mean
S-1428	102.859	95.5309	101.61	100		24.2662	15.4548	7.44849	3.79081	12.7401
S-1430	115.932	103.985	80.0829	100		40.5149	37.2299	36.135	35.04	37.2299
S-1432	97.1103	101.926	100.964	100		2.7526	2.68627	0.676542	0.165819	1.57031
S-1478	90.6184	101.321	108.06	100		7.70613	11.3108	14.9789	26.8605	15.2141
S-1480	84.8041	103.422	111.773	100		5.17352	12.3909	10.0676	20.5024	12.0336
S-1487	101.903	102.081	96.0164	100		3.26355	0.972122	0	0	1.05892
S-1490	96.4577	103.255	100.287	100		71.1709	74.7593	84.292	87.9972	79.5548
S-1492	94.9259	99.7939	105.28	100		44.4301	54.1739	58.81	64.6285	55.5106
S-1506	95.681	100.518	103.801	100		27.9569	38.7851	48.4073	55.3273	42.6192
S-1508	99.0696	102.546	98.3846	100		73.6457	75.2823	78.1114	77.6166	76.164
S-1510	99.3198	98.4152	102.265	100		9.04639	18.4465	23.0445	28.4383	19.7439
S-1538	92.5631	103.586	103.851	100		76.0071	84.9364	91.7852	88.6739	85.3507
S-1540
S-1546	93.5903	97.4538	108.956	100		84.1583	86.606	104.684	105.508	95.2389
S-1549	96.7581	100.262	102.98	100		15.2465	26.3114	32.4941	35.9748	27.5067
S-1550	89.631	102.647	107.722	100		69.713	75.8416	82.5958	83.4743	77.9062
S-1560	90.2758	91.9024	117.822	100		37.4328	58.1117	63.2107	83.2107	60.4915
S-1562	94.3589	101.868	103.773	100		102.874	96.521	100.276	97.9536	99.4061
S-1564	93.9928	91.4437	114.564	100		94.187	97.0112	94.3165	98.7106	96.0563
S-1946	86.2668	106.252	107.481	100
S-1948	83.8113	105.118	111.07	100		85.4387	79.901	80.662	77.573	80.8937
S-1951	108.506	110.743	80.7504	100		45.8547	44.9895	69.7302	72.3782	58.2382
S-1970	93.2696	107.083	99.647	100		8.68565	41.2271	36.8545	34.927	30.4236
S-1973	88.0729	105.849	106.078	100		6.8788	6.69289	10.0822	10.8616	8.62889
S-1974	97.0869	99.0066	103.907	100		7.75272	4.4704	6.45724	8.94751	6.90697
				Mean						Mean
N#	24	24	24	24		23	23	23	23	23
MEAN	95.286	101.5	103.214	100		41.0503	45.3962	49.353	52.1113	46.9777
SEM	1.48288	0.910873	1.77077	1.60029e-15		7.07052	6.88525	7.47632	7.43003	7.10161
