# Supplementary material for: Selective enhancement of cardiomyocyte efficiency results in a pernicious heart condition
Source: PLoS One. 2020 Aug 13;15(8):e0236457. doi: 10.1371/journal.pone.0236457 (PMC7425937; doi:10.1371/journal.pone.0236457)
Supplement: S1 Dataset — (ZIP) [file pone.0236457.s003.zip › Supporting Info Data Set/Figure 4 TC Func..xls]

## Sheet: PRE CGP FUNC., 02, & FLO
					Heart Rate
					(bpm)
N#	20
					Global
Heart #	10	20	30	Mean	Ischemia	10	20	30	40	Mean
S-1429	309	272	260	280.333		291	286	293	302	293
S-1431		289	284	286.5		274	270	264	258	266.5
S-1433	243	236	222	233.667		231	245	247	245	242
S-1479	278	275	299	284		206	216	230	238	222.5
S-1489	341	326	346	337.667		269	298	304	308	294.75
S-1491	363	267	276	302		258	248	248	253	251.75
S-1507	334	304	287	308.333		286	286	291	292	288.75
S-1509	259	275	285	273		238	247	265	270	255
S-1511	355	272	294	307		285	266	276	283	277.5
S-1547	327	334	319	326.667		256	261	277	280	268.5
S-1548	367	348	340	351.667		283	283	282	281	282.25
S-1551	326	312	231	289.667		314	248	219	226	251.75
S-1561	212	240	261	237.667		247	233	232	236	237
S-1563	296	295	283	291.333		75	199	195	222	172.75
S-1565	321	287	284	297.333		249	245	262	272	257
S-1947	363	247	271	293.667		192	184	183	197	189
S-1949	339	323	320	327.333		256	259	285	303	275.75
S-1950	282	286	290	286		247	248	266	277	259.5
S-1972	376	257	257	296.667		230	229	167	166	198
S-1975	262	244	241	249		234	233	244	238	237.25
				Mean						Mean
N#	19	20	20	20		20	20	20	20	20
MEAN	313.316	284.45	282.5	292.975		246.05	249.2	251.5	257.35	251.025
SEM	10.6905	7.23605	7.32641	6.79758		11.1512	6.49559	8.4313	8.26065	7.62971
					Peak Systolic Pressure
					Global
HEART #	10	20	30	Mean	Ischemia	10	20	30	40	Mean
S-1429	65	68	69	67.3333		67	69	69	68	68.25
S-1431	53	64	67	61.3333		64	64	64	65	64.25
S-1433	70	72	73	71.6667		71	72	72	71	71.5
S-1479	62	64	65	63.6667		63	65	65	65	64.5
S-1489	72	74	74	73.3333		74	74	75	74	74.25
S-1491		61	63	62		61	63	64	64	63
S-1507	65	69	70	68		69	71	71	71	70.5
S-1509	72	73	74	73		75	76	75	75	75.25
S-1511	62	68	68	66		67	70	71	70	69.5
S-1547	47	56	57	53.3333		57	58	60	61	59
S-1548	53	56	58	55.6667		58	60	60	60	59.5
S-1551	56	58	62	58.6667		63	70	64	63	65
S-1561	69	68	66	67.6667		65	66	66	65	65.5
S-1563	59	61	60	60		56	57	57	55	56.25
S-1565	60	62	63	61.6667		64	64	64	63	63.75
S-1947	63	66	71	66.6667		58	59	58	60	58.75
S-1949	63	66	66	65		66	66	66	66	66
S-1950	65	67	68	66.6667		50	53	56	56	53.75
S-1972	56	60	62	59.3333		60	60	60	60	60
S-1975	56	59	60	58.3333		61	63	63	62	62.25
				Mean						Mean
N#	18	20	20	20		20	20	20	20	20
MEAN	64.8889	64.6	65.8	63.9667		63.45	65	65	64.7	64.5375
SEM	1.61469	1.2083	1.15074	1.24061		1.38502	1.36498	1.27321	1.23139	1.29603
					Developed Pressure
					Global
HEART #	10	20	30	Mean	Ischemia	10	20	30	40	Mean
S-1429	19	22	22	21		20	23	24	24	22.75
S-1431		19	22	20.5		19	20	19	20	19.5
S-1433	23	26	29	26		26	27	27	26	26.5
S-1479	17	20	20	19		16	18	19	19	18
S-1489	31	33	34	32.6667		31	33	33	33	32.5
S-1491		15	19	17		15	18	19	20	18
S-1507	21	25	25	23.6667		25	26	26	25	25.5
S-1509	24	26	27	25.6667		28	28	30	29	28.75
S-1511	16	23	23	20.6667		21	25	26	26	24.5
S-1547	9	20	21	16.6667		17	18	22	23	20
S-1548	13	16	18	15.6667		18	20	21	20	19.75
S-1551	16	18	20	18		24	32	24	22	25.5
S-1561	30	32	29	30.3333		28	29	28	27	28
S-1563	22	24	23	23		19	21	21	16	19.25
S-1565	24	25	26	25		26	27	26	26	26.25
S-1947	28	31	39	32.6667		21	23	21	27	23
S-1949	29	33	34	32		33	33	35	35	34
S-1950	30	34	34	32.6667		14	16	21	22	18.25
S-1972	15	18	20	17.6667		17	18	17	16	17
S-1975	15	17	18	16.6667		19	21	22	21	20.75
				Mean						Mean
N#	18	20	20	20		20	20	20	20	20
MEAN	21.2222	23.85	25.15	23.325		21.85	23.8	24.05	23.85	23.3875
SEM	1.56254	1.36935	1.38274	1.34624		1.22103	1.20219	1.07966	1.11986	1.10434
					HR x PSP
					(x10-3)
					Global
HEART #	10	20	30	Mean	Ischemia	10	20	30	40	Mean
S-1429	20.085	18.496	17.94	18.8403		19.497	19.734	20.217	20.536	19.996
S-1431		18.496	19.028	18.762		17.536	17.28	16.896	16.77	17.1205
S-1433	17.01	16.992	16.206	16.736		16.401	17.64	17.784	17.395	17.305
S-1479	17.236	17.6	19.435	18.0903		12.978	14.04	14.95	15.47	14.3595
S-1489	24.552	24.124	25.604	24.76		19.906	22.052	22.8	22.792	21.8875
S-1491		16.287	17.388	16.8375		15.738	15.624	15.872	16.192	15.8565
S-1507	21.71	20.976	20.09	20.9253		19.734	20.306	20.661	20.732	20.3583
S-1509	18.648	20.075	21.09	19.9377		17.85	18.772	19.875	20.25	19.1867
S-1511	22.01	18.496	19.992	20.166		19.095	18.62	19.596	19.81	19.2803
S-1547	15.369	18.704	18.183	17.4187		14.592	15.138	16.62	17.08	15.8575
S-1548	19.451	19.488	19.72	19.553		16.414	16.98	16.92	16.86	16.7935
S-1551	18.256	18.096	14.322	16.8913		19.782	17.36	14.016	14.238	16.349
S-1561	14.628	16.32	17.226	16.058		16.055	15.378	15.312	15.34	15.5212
S-1563	17.464	17.995	16.98	17.4797		4.2	11.343	11.115	12.21	9.717
S-1565	19.26	17.794	17.892	18.3153		15.936	15.68	16.768	17.136	16.38
S-1947	22.869	16.302	19.241	19.4707		11.136	10.856	10.614	11.82	11.1065
S-1949	21.357	21.318	21.12	21.265		16.896	17.094	18.81	19.998	18.1995
S-1950	18.33	19.162	19.72	19.0707		12.35	13.144	14.896	15.512	13.9755
S-1972	21.056	15.42	15.934	17.47		13.8	13.74	10.02	9.96	11.88
S-1975	14.672	14.396	14.46	14.5093		14.274	14.679	15.372	14.756	14.7703
				Mean						Mean
N#	18	20	20	20		20	20	20	20	20
MEAN	19.1091	18.3269	18.5785	18.6278		15.7085	16.273	16.4557	16.7428	16.295
SEM	0.663725	0.496962	0.573371	0.496348		0.836281	0.646604	0.759186	0.736853	0.70049
					HR x DP
					(x10-3)
					Global
HEART #	10	20	30	Mean	Ischemia	10	20	30	40	Mean
S-1429	5.871	5.984	5.72	5.85833		5.82	6.578	7.032	7.248	6.6695
S-1431		5.491	6.248	5.8695		5.206	5.4	5.016	5.16	5.1955
S-1433	5.589	6.136	6.438	6.05433		6.006	6.615	6.669	6.37	6.415
S-1479	4.726	5.5	5.98	5.402		3.296	3.888	4.37	4.522	4.019
S-1489	10.571	10.758	11.764	11.031		8.339	9.834	10.032	10.164	9.59225
S-1491		4.005	5.244	4.6245		3.87	4.464	4.712	5.06	4.5265
S-1507	7.014	7.6	7.175	7.263		7.15	7.436	7.566	7.3	7.363
S-1509	6.216	7.15	7.695	7.02033		6.664	6.916	7.95	7.83	7.34
S-1511	5.68	6.256	6.762	6.23267		5.985	6.65	7.176	7.358	6.79225
S-1547	2.943	6.68	6.699	5.44067		4.352	4.698	6.094	6.44	5.396
S-1548	4.771	5.568	6.12	5.48633		5.094	5.66	5.922	5.62	5.574
S-1551	5.216	5.616	4.62	5.15067		7.536	7.936	5.256	4.972	6.425
S-1561	6.36	7.68	7.569	7.203		6.916	6.757	6.496	6.372	6.63525
S-1563	6.512	7.08	6.509	6.70033		1.425	4.179	4.095	3.552	3.31275
S-1565	7.704	7.175	7.384	7.421		6.474	6.615	6.812	7.072	6.74325
S-1947	10.164	7.657	10.569	9.46333		4.032	4.232	3.843	5.319	4.3565
S-1949	9.831	10.659	10.88	10.4567		8.448	8.547	9.975	10.605	9.39375
S-1950	8.46	9.724	9.86	9.348		3.458	3.968	5.586	6.094	4.7765
S-1972	5.64	4.626	5.14	5.13533		3.91	4.122	2.839	2.656	3.38175
S-1975	3.93	4.148	4.338	4.13867		4.446	4.893	5.368	4.998	4.92625
				Mean						Mean
N#	18	20	20	20		20	20	20	20	20
MEAN	6.511	6.77465	7.1357	6.76498		5.42135	5.9694	6.14045	6.2356	5.9417
SEM	0.499761	0.425801	0.468201	0.432617		0.410552	0.377726	0.418065	0.432617	0.387667
					Cardiac Output
					(ml/min)
					Global
HEART #	10	20	30	Mean	Ischemia	10	20	30	40	Mean
S-1429	6.8	7.9	8.3	7.66667		6.6	7.3	7.9	8	7.45
S-1431	4.2	5.6	5.9	5.23333		5.5	5.5	5.4	5.3	5.425
S-1433	8	8.7	9	8.56667		8.5	9.3	9.5	9.3	9.15
S-1479	4	5	5.5	4.83333		3.6	4.2	4.6	4.7	4.275
S-1489	11.2	11.5	11.4	11.3667		10	10.4	10.6	10.8	10.45
S-1491		4.6	5	4.8		4.3	4.6	4.8	5	4.675
S-1507	9.3	10.9	9.9	10.0333		8.7	9.6	9.6	9.5	9.35
S-1509	7.8	8.9	10	8.9		8.4	8.9	9.8	9.4	9.125
S-1511	5.3	6.7	6.3	6.1		5.4	6.4	6.9	7	6.425
S-1547	6.4	9	8.4	7.93333		3.5	4.5	4.9	4.9	4.45
S-1548	3.4	5.2	7.1	5.23333		5.4	6.2	6.3	6.1	6
S-1551	8.3	9.5	10.1	9.3		9.8	9.7	9.5	9.3	9.575
S-1561	7.1	9.4	10.2	8.9		9.3	7.7	7.1	7.9	8
S-1563	8.5	9.8	8	8.76667		2.8	3	3.1	3.3	3.05
S-1565	9.9	11.2	11.6	10.9		10	10.6	11.2	11.3	10.775
S-1947	11.6	10.1	11	10.9		4.9	5	3.6	3.9	4.35
S-1949	12.5	13.6	13.81	13.3033		10.8	11.1	12	12	11.475
S-1950	14.3	14.3	14.5	14.3667		2.7	2.9	3.9	4.2	3.425
S-1972	6.1	8.9	9.8	8.26667		7.6	7.6	6	6.6	6.95
S-1975	6.5	7.8	8.4	7.56667		7.8	8.3	8.7	8.9	8.425
				Mean						Mean
N#	19	20	20	20		20	20	20	20	20
MEAN	7.95789	8.93	9.2105	8.64683		6.78	7.14	7.27	7.37	7.14
SEM	0.680442	0.597191	0.573746	0.599036		0.589094	0.576806	0.607848	0.589161	0.582337
					Aortic Outflow
					(ml/min)
					Global
HEART #	10	20	30	Mean	Ischemia	10	20	30	40	Mean
S-1429	3.9	4.8	5.2	4.63333		3.3	4	4.6	4.6	4.125
S-1431	0	1.9	3.3	1.73333		2.1	2.1	2.1	2.1	2.1
S-1433	4.7	5.8	6.3	5.6		5	6.2	6.6	6.5	6.075
S-1479	2.9	3.9	4.1	3.63333		1.9	2.8	3.2	3.2	2.775
S-1489	10	10.5	11	10.5		8.4	9.4	9.9	9.8	9.375
S-1491		2	3.6	2.8		1.8	2.6	2.9	3.1	2.6
S-1507	3.8	5.7	6.1	5.2		5.3	5.9	6	6	5.8
S-1509	6.5	7.2	8.1	7.26667		6.3	6.8	7.5	7.2	6.95
S-1511	0.8	4	4.7	3.16667		4.1	4.9	5.3	5.4	4.925
S-1547	0	1.9	3	1.63333		1.6	2.4	2.8	2.9	2.425
S-1548	0.5	2.4	3.4	2.1		3.7	4.6	4.7	4.6	4.4
S-1551	1.1	2.4	3	2.16667		3.6	3.3	3.2	3.2	3.325
S-1561	5.2	7.3	8	6.83333		6.3	3.7	2.3	2.5	3.7
S-1563	5.4	6.3	4.3	5.33333		0.2	0.3	0.3	0.6	0.35
S-1565	7.5	8.4	8.8	8.23333		7.5	8.1	8.4	8.5	8.125
S-1947	9	6.9	7.5	7.8		1.1	1.3	1.6	2.3	1.575
S-1949	11.1	11.1	11.3	11.1667		8.3	8.6	9.4	9.9	9.05
S-1950	10.8	10.8	11	10.8667		0.1	0.5	1.4	1.9	0.975
S-1972	1.7	3.9	4.3	3.3		2	3	1.1	1	1.775
S-1975	2.2	3.6	4.1	3.3		3.3	4	4.4	4.4	4.025
				Mean						Mean
N#	19	20	20	20		20	20	20	20	20
MEAN	4.58421	5.54	6.055	5.36333		3.795	4.225	4.385	4.485	4.2225
SEM	0.848537	0.669933	0.627798	0.691654		0.572275	0.580285	0.630634	0.616325	0.587367
					Coronary Flow
					(ml/min)
					Global
HEART #	10	20	30	Mean	Ischemia	10	20	30	40	Mean
S-1429	2.9	3.1	3.1	3.03333		3.3	3.3	3.3	3.4	3.325
S-1431	4.2	3.7	2.6	3.5		3.4	3.4	3.3	3.2	3.325
S-1433	3.3	2.9	2.7	2.96667		3.5	3.1	2.9	2.8	3.075
S-1479	1.1	1.1	1.4	1.2		1.7	1.4	1.4	1.5	1.5
S-1489	1.2	1	0.4	0.866667		1.6	1	0.7	1	1.075
S-1491		2.6	1.4	2		2.5	2	1.9	1.9	2.075
S-1507	5.5	5.2	3.8	4.83333		3.4	3.7	3.6	3.5	3.55
S-1509	1.3	1.7	1.9	1.63333		2.1	2.1	2.3	2.2	2.175
S-1511	4.5	2.7	1.6	2.93333		1.3	1.5	1.6	1.6	1.5
S-1547	6.4	7.1	5.4	6.3		1.9	2.1	2.1	2	2.025
S-1548	2.9	2.8	3.7	3.13333		1.7	1.6	1.6	1.5	1.6
S-1551	7.2	7.1	7.1	7.13333		6.2	6.4	6.3	6.1	6.25
S-1561	1.9	2.1	2.2	2.06667		3	4	4.8	5.4	4.3
S-1563	3.1	3.5	3.7	3.43333		2.6	2.7	2.8	2.7	2.7
S-1565	2.4	2.8	2.8	2.66667		2.5	2.5	2.8	2.8	2.65
S-1947	2.6	3.2	3.5	3.1		3.8	3.7	2	1.6	2.775
S-1949	1.4	2.5	2.51	2.13667		2.5	2.5	2.6	2.1	2.425
S-1950	3.5	3.5	3.5	3.5		2.6	2.4	2.5	2.3	2.45
S-1972	4.4	5	5.5	4.96667		5.6	4.6	4.9	5.6	5.175
S-1975	4.3	4.2	4.3	4.26667		4.5	4.3	4.3	4.5	4.4
				Mean						Mean
N#	19	20	20	20		20	20	20	20	20
MEAN	3.37368	3.39	3.1555	3.2835		2.985	2.915	2.885	2.885	2.9175
SEM	0.39933	0.372043	0.3568	0.356552		0.28958	0.291302	0.305586	0.329695	0.294132
					Cardiac Work
					(ml*mmHg/min)
					Global
HEART #	10	20	30	Mean	Ischemia	10	20	30	40	Mean
S-1429	4.42	5.372	5.727	5.173		4.422	5.037	5.451	5.44	5.0875
S-1431	2.226	3.584	3.953	3.25433		3.52	3.52	3.456	3.445	3.48525
S-1433	5.6	6.264	6.57	6.14467		6.035	6.696	6.84	6.603	6.5435
S-1479	2.48	3.2	3.575	3.085		2.268	2.73	2.99	3.055	2.76075
S-1489	8.064	8.51	8.436	8.33667		7.4	7.696	7.95	7.992	7.7595
S-1491		2.806	3.15	2.978		2.623	2.898	3.072	3.2	2.94825
S-1507	6.045	7.521	6.93	6.832		6.003	6.816	6.816	6.745	6.595
S-1509	5.616	6.497	7.4	6.50433		6.3	6.764	7.35	7.05	6.866
S-1511	3.286	4.556	4.284	4.042		3.618	4.48	4.899	4.9	4.47425
S-1547	3.008	5.04	4.788	4.27867		1.995	2.61	2.94	2.989	2.6335
S-1548	1.802	2.912	4.118	2.944		3.132	3.72	3.78	3.66	3.573
S-1551	4.648	5.51	6.262	5.47333		6.174	6.79	6.08	5.859	6.22575
S-1561	4.899	6.392	6.732	6.00767		6.045	5.082	4.686	5.135	5.237
S-1563	5.015	5.978	4.8	5.26433		1.568	1.71	1.767	1.815	1.715
S-1565	5.94	6.944	7.308	6.73067		6.4	6.784	7.168	7.119	6.86775
S-1947	7.308	6.666	7.81	7.26133		2.842	2.95	2.088	2.34	2.555
S-1949	7.875	8.976	9.1146	8.6552		7.128	7.326	7.92	7.92	7.5735
S-1950	9.295	9.581	9.86	9.57867		1.35	1.537	2.184	2.352	1.85575
S-1972	3.416	5.34	6.076	4.944		4.56	4.56	3.6	3.96	4.17
S-1975	3.64	4.602	5.04	4.42733		4.758	5.229	5.481	5.518	5.2465
				Mean						Mean
N#	19	20	20	20		20	20	20	20	20
MEAN	4.97805	5.81255	6.09668	5.59576		4.40705	4.74675	4.8259	4.85485	4.70864
SEM	0.484078	0.431772	0.422024	0.433882		0.433869	0.440467	0.458642	0.438858	0.437817
					Cardiac Work
					%
					Global
HEART #	10	20	30	Mean	Ischemia	10	20	30	40	Mean
S-1429	85.4436	103.847	110.709	100		85.4823	97.371	105.374	105.161	98.3472
S-1431	68.4011	110.13	121.469	100		108.163	108.163	106.197	105.859	107.096
S-1433	91.1359	101.942	106.922	100		98.2153	108.973	111.316	107.459	106.491
S-1479	80.389	103.728	115.883	100		73.517	88.4927	96.9206	99.0276	89.4895
S-1489	96.7293	102.079	101.192	100		88.7645	92.3151	95.3619	95.8657	93.0768
S-1491		94.2243	105.776	100		88.0792	97.3136	103.156	107.455	99.001
S-1507	88.4807	110.085	101.434	100		87.8659	99.7658	99.7658	98.7266	96.531
S-1509	86.3424	99.8873	113.77	100		96.8585	103.992	113.002	108.389	105.56
S-1511	81.2964	112.716	105.987	100		89.5101	110.836	121.202	121.227	110.694
S-1547	70.3023	117.794	111.904	100		46.6267	61.0003	68.713	69.8582	61.5495
S-1548	61.2092	98.913	139.878	100		106.386	126.359	128.397	124.321	121.365
S-1551	84.9208	100.67	114.409	100		112.801	124.056	111.084	107.046	113.747
S-1561	81.5458	106.397	112.057	100		100.621	84.5919	78.0003	85.4741	87.1719
S-1563	95.2637	113.557	91.1796	100		29.7853	32.4827	33.5655	34.4773	32.5777
S-1565	88.2528	103.17	108.578	100		95.0872	100.792	106.498	105.77	102.037
S-1947	100.643	91.8013	107.556	100		39.1388	40.6261	28.755	32.2255	35.1864
S-1949	90.9858	103.706	105.308	100		82.3551	84.6428	91.5057	91.5057	87.5023
S-1950	97.0386	100.024	102.937	100		14.0938	16.0461	22.8007	24.5546	19.3738
S-1972	69.0939	108.01	122.896	100		92.233	92.233	72.8155	80.0971	84.3447
S-1975	82.2165	103.945	113.838	100		107.469	118.107	123.799	124.635	118.502
				Mean						Mean
N#	19	20	20	20		20	20	20	20	20
MEAN	84.1942	104.331	110.684	100		82.1527	89.408	90.9114	91.4567	88.4822
SEM	2.46828	1.42779	2.23666	1.03096e-15		6.21253	6.69465	6.97059	6.62944	6.49739
					Cardiac Work
					(joules/min/ g dry wt)
					Global
HEART #	10	20	30	Mean	Ischemia	10	20	30	40	Mean
											Dry Wt
S-1429	1.46092	1.79242	1.9165	1.72328		1.47096	1.6856	1.82414	1.81511	1.69895	0.0332
S-1431	0.600466	1.01283	1.12807	0.91379		0.994747	0.994747	0.976661	0.976833	0.985747	0.0387
S-1433	1.77258	1.99358	2.09641	1.95419		1.91556	2.13107	2.1769	2.09584	2.07984	0.0352
S-1479	1.05612	1.37243	1.53843	1.32233		0.969329	1.1748	1.28669	1.31466	1.18637	0.0255
S-1489	3.89392	4.1304	4.09448	4.0396		3.59165	3.73531	3.86806	3.87898	3.7685	0.0232
S-1491		1.11608	1.26215	1.18911		1.04329	1.16118	1.23519	1.28666	1.18158	0.0272
S-1507	2.21854	2.79463	2.58239	2.53185		2.23058	2.54694	2.54694	2.52041	2.46122	0.0299
S-1509	2.09716	2.43246	2.77754	2.43572		2.37047	2.55112	2.76554	2.65266	2.58495	0.03
S-1511	1.55824	2.20389	2.07231	1.94481		1.74483	2.17973	2.39019	2.38408	2.17471	0.0229
S-1547	0.946586	1.66861	1.59236	1.40252		0.663485	0.871801	0.990124	1.01054	0.883987	0.032
S-1548	0.642039	1.05293	1.50226	1.06574		1.14256	1.36826	1.39033	1.34619	1.31183	0.0293
S-1551	1.44831	1.73221	2.00003	1.72685		1.97905	2.2251	1.95572	1.87808	2.00949	0.034
S-1561	2.28692	2.9751	3.11402	2.79201		2.78716	2.35078	2.1676	2.36759	2.41828	0.0238
S-1563	1.93629	2.32642	1.86075	2.04115		0.597551	0.654621	0.676441	0.688431	0.654261	0.0278
S-1565	2.36216	2.78254	2.93899	2.69456		2.58281	2.73777	2.89274	2.86298	2.76908	0.0271
S-1947	2.88575	2.65895	3.16157	2.90209		1.10063	1.14725	0.808627	0.91369	0.992548	0.0276
S-1949	3.99191	4.5962	4.66717	4.41843		3.64992	3.75131	4.05547	4.05547	3.87804	0.0215
S-1950	2.94792	3.05812	3.15676	3.05427		0.400544	0.463737	0.668729	0.72017	0.563295	0.0346
S-1972	1.13806	1.8097	2.07488	1.67421		1.54536	1.54536	1.22002	1.34202	1.41319	0.0318
S-1975	0.938282	1.20184	1.32154	1.15389		1.25245	1.38658	1.4534	1.45795	1.38759	0.0411
				Mean						Mean
N#	19	20	20	20		20	20	20	20	20
MEAN	1.90432	2.23557	2.34293	2.14902		1.70165	1.83315	1.86748	1.87842	1.82017
SEM	0.228483	0.218831	0.213621	0.215081		0.208924	0.208619	0.221675	0.217275	0.212416
					Cardiac Power
					%
					Global
Heart #	10	20	30	Mean	Ischemia	10	20	30	40	Mean
S-1429	84.7755	104.012	111.213	100		85.3581	97.8134	105.853	105.329	98.5882
S-1431	65.7116	110.839	123.45	100		108.86	108.86	106.88	106.899	107.875
S-1433	90.7065	102.016	107.278	100		98.0231	109.051	111.396	107.249	106.43
S-1479	79.8682	103.789	116.343	100		73.3048	88.8435	97.3048	99.4201	89.7183
S-1489	96.3938	102.248	101.359	100		88.911	92.4675	95.7536	96.0239	93.289
S-1491		93.8582	106.142	100		87.737	97.6505	103.875	108.203	99.3662
S-1507	87.6251	110.379	101.996	100		88.1006	100.596	100.596	99.548	97.2101
S-1509	86.1	99.8662	114.034	100		97.321	104.738	113.541	108.907	106.127
S-1511	80.1227	113.321	106.556	100		89.7171	112.079	122.901	122.586	111.821
S-1547	67.4918	118.972	113.536	100		47.3067	62.1596	70.5961	72.0517	63.0285
S-1548	60.2434	98.7974	140.959	100		107.208	128.385	130.456	126.315	123.091
S-1551	83.8701	100.31	115.82	100		114.605	128.854	113.254	108.758	116.367
S-1561	81.9094	106.557	111.533	100		99.8261	84.1966	77.6358	84.7985	86.6143
S-1563	94.8624	113.976	91.1618	100		29.2752	32.0711	33.1401	33.7275	32.0535
S-1565	87.6639	103.265	109.071	100		95.8525	101.604	107.355	106.25	102.765
S-1947	99.4368	91.622	108.941	100		37.9255	39.5317	27.8636	31.4839	34.2012
S-1949	90.3469	104.023	105.63	100		82.6069	84.9015	91.7854	91.7854	87.7698
S-1950	96.518	100.126	103.356	100		13.1142	15.1832	21.8949	23.5791	18.4429
S-1972	67.9758	108.093	123.932	100		92.3038	92.3038	72.8715	80.1586	84.4094
S-1975	81.3147	104.156	114.529	100		108.541	120.166	125.957	126.351	120.254
				Mean						Mean
N#	19	20	20	20		20	20	20	20	20
MEAN	83.3125	104.511	111.342	100		82.2949	90.0727	91.5455	91.9711	88.971
SEM	2.56283	1.49785	2.30426	2.06193e-15		6.31748	6.88831	7.1274	6.7697	6.64202
