# Supplementary material for: Selective enhancement of cardiomyocyte efficiency results in a pernicious heart condition
Source: PLoS One. 2020 Aug 13;15(8):e0236457. doi: 10.1371/journal.pone.0236457 (PMC7425937; doi:10.1371/journal.pone.0236457)
Supplement: S1 Dataset — (ZIP) [file pone.0236457.s003.zip › Supporting Info Data Set/Figure 5A - Dataset.xlsx]

## Sheet: Sheet1
Cardiac isolation
	BPM	Sham	Sham	Sham	CardiacCRT+	CardiacCRT+	CardiacCRT+		Sham	CardiacCRT+
	3 min	29	29	28	29	31	29		28.6667	29.6667
	6 min	23	25	22	24	23	25		23.3333	24
	11 min	8	10	6	19	22	15		8	18.6667
	16 min	8	6	9	18	19	16		7.66667	17.6667
	21 min	18	16	19	30	28	33		17.6667	30.3333
