# Supplementary material for: Selective enhancement of cardiomyocyte efficiency results in a pernicious heart condition
Source: PLoS One. 2020 Aug 13;15(8):e0236457. doi: 10.1371/journal.pone.0236457 (PMC7425937; doi:10.1371/journal.pone.0236457)
Supplement: S1 Dataset — (ZIP) [file pone.0236457.s003.zip › Supporting Info Data Set/Figure 5B-E - Dataset.xlsx]

## Sheet: Fig. 5B,C CellShortening
																		Control - % Shortening	Sample - % Shortening	Control: -dL/dt	Sample: -dL/dt	Control: dL/dt	Sample: dL/dt
Sham					Rt of Contract.	Rt of Relax.			CardiacCRT+					Rt of Contract.	Rt of Relax.			9.54006	22.3542	-0.064763	-0.120914	0.033253	0.085665			t-Test: Two-Sample Assuming Equal Variances
Cell	Cell Length (um)	Max. contraction (um)	CS (um)	% Cell Shortening	(-dL/dt)	(+dL/dt)			Cell	Cell Length (um)	Max. contraction (um)	CS (um)	% Cell Shortening	(-dL/dt)	(+dL/dt)			9.14119	22.8047	-0.062145	-0.118563	0.033451	0.082813
2009_01_28_0002	81.0008	73.2733	7.72752	9.54006	-0.064763	0.033253			2009_01_30_0000	60.9514	47.3262	13.6252	22.3542	-0.120914	0.085665			8.91927	22.3494	-0.06558	-0.117879	0.031796	0.086573				Variable 1	Variable 2
2009_01_28_0002	80.935	73.5366	7.39842	9.14119	-0.062145	0.033451			2009_01_30_0000	61.0172	47.1024	13.9148	22.8047	-0.118563	0.082813			9.2478	22.7283	-0.06452	-0.112822	0.028832	0.082813			Mean	10.4377	18.8667
2009_01_28_0002	80.8824	73.6682	7.21412	8.91927	-0.06558	0.031796			2009_01_30_0000	60.9646	47.3393	13.6252	22.3494	-0.117879	0.086573			8.73107	23.1549	-0.0617	-0.122385	0.033604	0.083964			Variance	8.83793	22.0402
2009_01_28_0002	80.856	73.3786	7.4774	9.2478	-0.06452	0.028832			2009_01_30_0000	60.9909	47.1287	13.8622	22.7283	-0.112822	0.082813			9.5679	21.8743	-0.063291	-0.110183	0.028942	0.078516			Observations	60	40
2009_01_28_0002	80.8165	73.7604	7.05615	8.73107	-0.0617	0.033604			2009_01_30_0000	61.004	46.8786	14.1255	23.1549	-0.122385	0.083964			8.91491	23.2844	-0.060804	-0.12028	0.032641	0.086743			Pooled Variance	14.0919
2009_01_28_0002	81.0403	73.2865	7.75386	9.5679	-0.063291	0.028942			2009_01_30_0000	60.9646	47.629	13.3356	21.8743	-0.110183	0.078516			9.59974	23.0753	-0.063341	-0.11671	0.031545	0.086104			Hypothesized Mean Difference	0
2009_01_28_0002	80.9218	73.7077	7.21411	8.91491	-0.060804	0.032641			2009_01_30_0000	61.004	46.7996	14.2044	23.2844	-0.12028	0.086743			9.24178	22.1046	-0.066164	-0.117143	0.03361	0.083047			df	98
2009_01_28_0002	80.9087	73.1417	7.76702	9.59974	-0.063341	0.031545			2009_01_30_0000	61.0435	46.9576	14.086	23.0753	-0.11671	0.086104			8.869	22.15	-0.063424	-0.11807	0.030846	0.085499			t Stat	-11.0001
2009_01_28_0002	80.9087	73.4313	7.4774	9.24178	-0.066164	0.03361			2009_01_30_0000	60.9251	47.4578	13.4672	22.1046	-0.117143	0.083047			9.46161	12.9361	-0.109871	-0.100992	0.046993	0.075392			P(T<=t) one-tail	4.14578e-19
2009_01_28_0002	80.8955	73.7209	7.17462	8.869	-0.063424	0.030846			2009_01_30_0000	60.7408	47.2867	13.4541	22.15	-0.11807	0.085499			9.51786	13.0115	-0.107341	-0.099991	0.041474	0.070708			t Critical one-tail	1.66055
AVERAGE:	80.9166	73.4905	7.42606	9.17727	-0.0635732	0.031852			AVERAGE:	60.9606	47.1906	13.77	22.588	-0.117495	0.0841737			9.2437	12.6544	-0.107341	-0.094926	0.045558	0.07141			P(T<=t) two-tail	8.29155e-19
2009_01_28_0003	115.9	104.934	10.966	9.46161	-0.109871	0.046993			2009_01_30_0001	78.8682	68.6657	10.2024	12.9361	-0.100992	0.075392			9.08988	12.7443	-0.106207	-0.09745	0.045558	0.072317			t Critical two-tail	1.98447
2009_01_28_0003	116.045	105	11.045	9.51786	-0.107341	0.041474			2009_01_30_0001	78.8155	68.5604	10.2551	13.0115	-0.099991	0.070708			9.38493	12.3873	-0.10401	-0.094471	0.047473	0.069235
2009_01_28_0003	115.926	105.21	10.7159	9.2437	-0.107341	0.045558			2009_01_30_0001	78.855	68.8764	9.97865	12.6544	-0.094926	0.07141			9.24685	12.7905	-0.113952	-0.100024	0.046431	0.077497
2009_01_28_0003	115.86	105.329	10.5316	9.08988	-0.106207	0.045558			2009_01_30_0001	78.8155	68.7711	10.0445	12.7443	-0.09745	0.072317			9.64703	12.0174	-0.112644	-0.094937	0.046384	0.0672
2009_01_28_0003	116.005	105.118	10.887	9.38493	-0.10401	0.047473			2009_01_30_0001	78.855	69.087	9.76802	12.3873	-0.094471	0.069235			9.61473	12.0548	-0.1091	-0.09429	0.0497	0.06826			t-Test: Two-Sample Assuming Equal Variances
2009_01_28_0003	115.887	105.171	10.7159	9.24685	-0.113952	0.046431			2009_01_30_0001	78.7365	68.6657	10.0708	12.7905	-0.100024	0.077497			9.45516	12.3851	-0.111874	-0.092464	0.0455	0.069391
2009_01_28_0003	115.992	104.802	11.1898	9.64703	-0.112644	0.046384			2009_01_30_0001	78.7629	69.2976	9.46523	12.0174	-0.094937	0.0672			9.4547	12.0134	-0.110074	-0.088347	0.049702	0.066831				Variable 1	Variable 2
2009_01_28_0003	115.834	104.697	11.1371	9.61473	-0.1091	0.0497			2009_01_30_0001	78.7365	69.245	9.49156	12.0548	-0.09429	0.06826			6.73554	16.4815	-0.073068	-0.160325	0.02639	0.090873			Mean	-0.0838622	-0.127374
2009_01_28_0003	115.979	105.013	10.966	9.45516	-0.111874	0.0455			2009_01_30_0001	78.7629	69.008	9.75485	12.3851	-0.092464	0.069391			6.49297	16.5309	-0.077445	-0.161413	0.026333	0.090878			Variance	0.000691552	0.000545255
2009_01_28_0003	116.124	105.144	10.9791	9.4547	-0.110074	0.049702			2009_01_30_0001	78.7892	69.324	9.46523	12.0134	-0.088347	0.066831			6.38885	16.8283	-0.071207	-0.15552	0.027089	0.09373			Observations	59	40
AVERAGE:	115.955	105.042	10.9133	9.41165	-0.109241	0.0464773			AVERAGE:	78.7997	68.9501	9.84964	12.4995	-0.0957892	0.0708241			6.63083	16.5702	-0.078014	-0.153406	0.027288	0.100411			Pooled Variance	0.000632732
2009_01_28_0005	95.5739	89.1365	6.43742	6.73554	-0.073068	0.02639			2009_01_30_0002	84.1076	70.2455	13.8622	16.4815	-0.160325	0.090873			6.79157	16.4032	-0.069559	-0.164623	0.024771	0.096813			Hypothesized Mean Difference	0
2009_01_28_0005	95.4949	89.2944	6.20045	6.49297	-0.077445	0.026333			2009_01_30_0002	84.0155	70.127	13.8885	16.5309	-0.161413	0.090878			7.02383	16.3355	-0.070644	-0.14944	0.025125	0.090981			df	97
2009_01_28_0005	95.4027	89.3076	6.09514	6.38885	-0.071207	0.027089			2009_01_30_0002	84.1735	70.0085	14.1649	16.8283	-0.15552	0.09373			6.62808	16.1785	-0.078058	-0.146896	0.026442	0.095431			t Stat	8.44576
2009_01_28_0005	95.4949	89.1628	6.3321	6.63083	-0.078014	0.027288			2009_01_30_0002	84.134	70.1928	13.9411	16.5702	-0.153406	0.100411			6.58493	16.8622	-0.077275	-0.157182	0.026804	0.104915			P(T<=t) one-tail	1.50162e-13
2009_01_28_0005	95.5607	89.0706	6.49007	6.79157	-0.069559	0.024771			2009_01_30_0002	84.1076	70.3113	13.7963	16.4032	-0.164623	0.096813			6.55082	16.223	-0.064247	-0.15347	0.027598	0.097161			t Critical one-tail	1.66071
2009_01_28_0005	95.587	88.8732	6.71387	7.02383	-0.070644	0.025125			2009_01_30_0002	84.134	70.3903	13.7437	16.3355	-0.14944	0.090981			6.41645	16.3118	-0.075462	-0.150308	0.025997	0.094838			P(T<=t) two-tail	3.00325e-13
2009_01_28_0005	95.5344	89.2023	6.3321	6.62808	-0.078058	0.026442			2009_01_30_0002	84.055	70.4561	13.5989	16.1785	-0.146896	0.095431			16.2346	24.0855	-0.15665	-0.143133	0.054923	0.093555			t Critical two-tail	1.98472
2009_01_28_0005	95.5607	89.2681	6.29261	6.58493	-0.077275	0.026804			2009_01_30_0002	84.1603	69.969	14.1913	16.8622	-0.157182	0.104915			16.0978	24.1075	-0.117874	-0.137061	0.063029	0.088515
2009_01_28_0005	95.4554	89.2023	6.25311	6.55082	-0.064247	0.027598			2009_01_30_0002	84.0682	70.4298	13.6384	16.223	-0.15347	0.097161			15.9122	23.8895	-0.119034	-0.144347	0.055409	0.088343
2009_01_28_0005	95.4027	89.2813	6.12147	6.41645	-0.075462	0.025997			2009_01_30_0002	84.0945	70.3771	13.7174	16.3118	-0.150308	0.094838			15.7715	24.0044	-0.139444	-0.148052	0.056116	0.094001
AVERAGE:	95.5067	89.1799	6.32683	6.62439	-0.0734979	0.0263837			AVERAGE:	84.105	70.2507	13.8543	16.4725	-0.155258	0.0956031			16.0306	23.7017	-0.122342	-0.139665	0.057078	0.082634
2009_01_28_0006	96.4954	80.8297	15.6657	16.2346	-0.15665	0.054923			2009_01_30_0003	59.7403	45.3515	14.3887	24.0855	-0.143133	0.093555			16.3892	24.0683	-0.116865	-0.143097	0.059782	0.086977			t-Test: Two-Sample Assuming Equal Variances
2009_01_28_0006	96.4164	80.8955	15.5209	16.0978	-0.117874	0.063029			2009_01_30_0003	59.7403	45.3384	14.4019	24.1075	-0.137061	0.088515			16.1704	23.6994	-0.12472	-0.133871	0.05562	0.086169
2009_01_28_0006	96.548	81.1851	15.3629	15.9122	-0.119034	0.055409			2009_01_30_0003	59.5691	45.3384	14.2308	23.8895	-0.144347	0.088343			16.0279	24.128	-0.126087	-0.140919	0.05827	0.087846				Variable 1	Variable 2
2009_01_28_0006	96.3242	81.1325	15.1918	15.7715	-0.139444	0.056116			2009_01_30_0003	59.5033	45.2199	14.2834	24.0044	-0.148052	0.094001			16.2768	23.782	-0.12384	-0.141052	0.059538	0.087028			Mean	0.0377104	0.0847432
2009_01_28_0006	96.2453	80.8165	15.4287	16.0306	-0.122342	0.057078			2009_01_30_0003	59.319	45.2594	14.0596	23.7017	-0.139665	0.082634			16.5413	23.6028	-0.122053	-0.138351	0.061561	0.088652			Variance	0.000127497	9.49071e-05
2009_01_28_0006	96.4691	80.6586	15.8105	16.3892	-0.116865	0.059782			2009_01_30_0003	59.3453	45.0619	14.2834	24.0683	-0.143097	0.086977			10.0543		-0.068015		0.033198				Observations	60	40
2009_01_28_0006	96.3901	80.8034	15.5867	16.1704	-0.12472	0.05562			2009_01_30_0003	59.2137	45.1804	14.0333	23.6994	-0.133871	0.086169			9.51772		-0.070967		0.032572				Pooled Variance	0.000114528
2009_01_28_0006	96.1794	80.7639	15.4156	16.0279	-0.126087	0.05827			2009_01_30_0003	59.2532	44.9566	14.2966	24.128	-0.140919	0.087846			9.8439		-0.068289		0.032007				Hypothesized Mean Difference	0
2009_01_28_0006	96.2453	80.5796	15.6657	16.2768	-0.12384	0.059538			2009_01_30_0003	59.1742	45.1014	14.0728	23.782	-0.141052	0.087028			9.6697		-0.069145		0.032481				df	98
2009_01_28_0006	96.2189	80.3031	15.9158	16.5413	-0.122053	0.061561			2009_01_30_0003	59.1215	45.1672	13.9543	23.6028	-0.138351	0.088652			9.8866		-0.075096		0.033206				t Stat	-21.5304
AVERAGE:	96.3532	80.7968	15.5564	16.1452	-0.126891	0.0581326			AVERAGE:	59.398	45.1975	14.2005	23.9069	-0.140955	0.088372			9.57701		-0.069408		0.031954				P(T<=t) one-tail	3.12396e-39
2009_01_28_0007	82.4884	74.1948	8.2936	10.0543	-0.068015	0.033198			Total Average:	70.8158	57.8972	12.9186	18.8667	-0.127374	0.0847432			9.43547		-0.072812		0.031205				t Critical one-tail	1.66055
2009_01_28_0007	82.4358	74.5898	7.84601	9.51772	-0.070967	0.032572			Std Dev	12.4878	13.5486	2.05444	5.33934	0.0261863	0.0104111			9.35906		-0.067683		0.030957				P(T<=t) two-tail	6.24792e-39
2009_01_28_0007	82.6464	74.5108	8.13563	9.8439	-0.068289	0.032007			Std Error	6.24392	6.77428	1.02722	2.66967	0.0130932	0.00520554			9.84025		-0.071232		0.03323				t Critical two-tail	1.98447
2009_01_28_0007	82.5016	74.5239	7.97765	9.6697	-0.069145	0.032481												9.45083		-0.063574		0.032284
2009_01_28_0007	82.4226	74.2738	8.14879	9.8866	-0.075096	0.033206												11.405		-0.061038		0.029903
2009_01_28_0007	82.4753	74.5766	7.89867	9.57701	-0.069408	0.031954												11.4947		-0.056031		0.031438
2009_01_28_0007	82.3173	74.5503	7.76702	9.43547	-0.072812	0.031205												11.415		-0.054901		0.028589
2009_01_28_0007	82.5674	74.8399	7.72753	9.35906	-0.067683	0.030957												12.1106		-0.058948		0.034276
2009_01_28_0007	82.4094	74.3001	8.1093	9.84025	-0.071232	0.03323												11.1813		-0.054928		0.028987
2009_01_28_0007	82.4621	74.6687	7.79335	9.45083	-0.063574	0.032284												11.8564		-0.055768		0.033054
AVERAGE:	82.4726	74.5029	7.96975	9.66348	-0.0696221	0.0323094												11.1501		-0.05945		0.02911
2009_01_28_0008	75.1427	66.5726	8.57005	11.405	-0.061038	0.029903												12.3595		-0.061806		0.035045
2009_01_28_0008	75.1295	66.4936	8.63588	11.4947	-0.056031	0.031438												11.0741		-0.056745		0.027188
2009_01_28_0008	75.0768	66.5068	8.57005	11.415	-0.054901	0.028589				Control	CardiacCRT+							11.9958		-0.054728		0.033483
2009_01_28_0008	75.2216	66.1118	9.1098	12.1106	-0.058948	0.034276			% Shortening	10.584	18.867
2009_01_28_0008	74.9978	66.6121	8.38575	11.1813	-0.054928	0.028987			Std Error	1.312	2.67
2009_01_28_0008	75.169	66.2567	8.91233	11.8564	-0.055768	0.033054			Rt of Contract.	0.086	0.127
2009_01_28_0008	74.9715	66.6121	8.35942	11.1501	-0.05945	0.02911			Std Error	0.011	0.013
2009_01_28_0008	74.9847	65.7169	9.26777	12.3595	-0.061806	0.035045			Rt of Relax.	0.039	0.085
2009_01_28_0008	75.1295	66.8096	8.31993	11.0741	-0.056745	0.027188			Std Error	0.005	0.005
2009_01_28_0008	75.0637	66.0592	9.00448	11.9958	-0.054728	0.033483
AVERAGE:	75.0915	66.4102	8.68122	11.5608	-0.057735	0.0308433
Total Average:	92.7646	82.9838	9.78077	10.5839	-0.0861877	0.0387378				% Shortening	Std Error
Std Dev	14.8269	13.8165	3.34835	3.21307	0.0279246	0.0121067			Sham	10.584	1.312
Std Error	6.05305	5.64054	1.36696	1.31173	0.0114002	0.00494252			CardiacCRT+	18.867	2.67									Calcium transient amplitude
										Rt of Contract.	Std Error								Sham	4606.26		100				Sham	100
									Control	0.086	0.011								CardiacCRT+	5953.2		129
									CardiacCRT+	0.127	0.013									284.39						CRT 0/E	129
										Rt of Relax.	Std Error									108.12		38					2.34
									Control	0.039	0.005
									CardiacCRT+	0.085	0.005
										Cell Length (um)	Std Error
									Sham	91.0488	1.7622
									CardiacCRT+	70.8158	1.7319
										P value < 0.001

## Sheet: Fig. 5D,E Ca2+ transient
DATA:				At 60s								At 180s								At 240s
	Tau @ 60s	Tau @ 180s	Tau After Washout	Peak Amp (mV)	Time of Peak (ms)	Antipeak Amp (mV)	Time of Antipeak (ms)	Max Rise Slope (mV/ms)	Time of Max Rise Slope (ms)	Max Decay Slope (mV/ms)	Time of Max Decay Slope (ms)	Peak Amp (mV)	Time of Peak (ms)	Antipeak Amp (mV)	Time of Antipeak (ms)	Max Rise Slope (mV/ms)	Time of Max Rise Slope (ms)	Max Decay Slope (mV/ms)	Time of Max Decay Slope (ms)	Peak Amp (mV)	Time of Peak (ms)	Antipeak Amp (mV)	Time of Antipeak (ms)	Max Rise Slope (mV/ms)	Time of Max Rise Slope (ms)	Max Decay Slope (mV/ms)	Time of Max Decay Slope (ms)
Sham	344.737	135.706		27385.4	68570	22314.7	68280	37.1604	68495	-28.9779	68655	28006.5	182890	23325.2	183590	46.2029	182745	-29.1762	182955
Control 1	527.38	167.422		26405	67490	22200.3	68040	56.7252	67445	-22.8178	67525	28238.4	183820	23568.2	184690	0	0	-26.5035	183955
Control 1	304.991	292.659		26981.8	66530	22493.8	66290	44.8668	66435	-31.2107	66605	28792.1	184880	23449	185720	52.1609	184775	-25.275	185675
Control 1	184.719	229.972		26832.3	65490	21643.9	66030	40.4873	65425	-24.5502	65595	27962.3	185870	23449	185720	50.0223	185785	-23.0557	186095
Control 1	305.646	225.977		25969.9	64440	22042.7	65200	33.1527	64385	-17.8947	64765	28889.2	186970	23555.7	187750	41.0332	186805	-24.9412	187035
Control 1	166.234	162.876		26918.4	63440	21815.3	63260	50.2746	63375	-29.7424	63525	28192.8	187950	23124.5	188370	52.4914	187825	-21.5248	188065
Control 1	167.249	233.707		26365.1	62450	21375.9	62210	37.6766	62355	-33.5686	62575	28191.3	188910	23550.5	189790	54.2695	188845	-24.5061	189085
Control 1	309.906	243.252		25660.9	61480	21375.9	62210	32.4854	61325	-29.1945	62155	27468.4	189990	23546.1	189800	44.2656	189875	-18.8863	190315
Control 1	187.854	358.187		26102.5	60400	21337.4	60120	36.5381	60325	-29.4527	60565	28545.4	190980	23602.7	190840	62.3625	190905	-28.2145	191095
Control 1	219.326	168.741		25915.8	59360	21337.4	60120	48.2715	59305	-23.1643	60075	28889.8	192040	23177.8	192500	44.1832	191915	-31.2547	192225
Control 2	105.818			31929.1	53960	24266	54790	75.4623	53895	-64.2744	54045	33002.5	125340	26820.1	125220	91.0906	125265	-62.4434	125395
Control 2	230.053			30999.1	54950	24287.8	54800	79.0311	54865	-45.9387	55065	31294.7	126400	26679.9	127260	46.0805	126275	-41.9957	126925
Control 2	212.032			30722	56070	24768.8	56530	33.799	55825	-63.6607	56115	31724.6	127430	26679.9	127260	73.0326	127305	-51.7352	127475
Control 2	157.78			30420.1	56990	25277.3	57750	64.8096	56925	-35.5654	57135	32171.9	128400	27180.5	128290	73.6443	128335	-35.5148	128585
Control 2	121.136			30827.5	58010	25199.4	58670	67.5041	57925	-49.6537	58155	32203.8	129390	26032.8	130070	57.6158	129355	-34.8301	129975
Control 2	95.381			31217.1	59040	25105.2	59950	56.3334	58975	-43.0291	59335	31254.6	130550	26072.8	130080	46.152	130355	-33.7371	131245
Control 2	220.959			31576.2	60050	25105.2	59950	110.873	60005	-41.0057	60115	31692.6	131470	27269.7	132340	50.3156	131435	-32.9578	131635
Control 2	148.093			31193.1	61070	24935.4	61740	78.8772	61005	-46.2621	61215	31939.3	132510	26952.7	133040	79.7518	132395	-40.4244	132555
Control 2	141.982			31287.4	62090	24966.2	61990	108.418	62025	-41.4168	62175	31335.1	133460	27297.7	133310	61.3611	133415	-37.5924	133915
Control 2	118.206			31722.6	63100	24593.8	63760	84.4658	63055	-40.9232	63135	31056.9	134500	27271.6	135160	42.5412	134445	-39.7623	134625
AVERAGE	213.474	221.85		28821.6	61249	23322.1	61584.5	58.8606	61168.5	-37.1152	61426.5	30042.6	158688	25130.3	159040	53.4289	149403	-33.2166	158942
STD DEV	103.563	67.4662		2480.4	4090.63	1617.05	3977.33	24.2171	4103.65	12.6955	4075.02	1842.76	29641.2	1773.35	29735.5	18.5593	45602.5	10.6112	29606.2
STD ERROR	23.1575	21.3347		554.633	914.693	361.583	889.357	5.4151	917.605	2.83881	911.201	412.054	6627.98	396.534	6649.05	4.14998	10197	2.37274	6620.15
CardiacCRT+	386.956	209.561	387.156	43943	47810	37052.2	48460	110.204	47635	-71.1133	47885	45295.2	172170	36927	173000	69.1523	172135	-56.7336	172435	42260.8	228280	35622.1	228890	74.307	228235	-51.1437	228305
Sample 1	249.249	119.256	110.584	43399.7	48820	37025.1	49480	54.4113	48725	-50.8992	48855	46150.3	173200	36927	173000	76.3781	173165	-71.2254	173305	41688.1	229310	36158.5	230190	57.8785	229215	-48.5027	229675
Sample 1	207.258	291.875	140.86	43916.5	49740	36706	50540	74.3574	49695	-62.1945	49765	43822	174280	38186.6	175080	48.4457	174155	-40.1734	174965	42065.2	230470	35222.9	230960	77.002	230265	-71.0891	230525
Sample 1	87.7851	240.811	178.11	44391.6	50740	36710.1	50550	98.4934	50695	-46.1715	50995	44893.8	175210	37111.1	175980	101.001	175165	-76.2246	175465	42119.4	231370	35909.6	231690	63.0289	231265	-52.9211	231655
Sample 1	223.304	130.593	330.042	43420.6	51860	36435.2	52460	61.7555	51715	-56.932	51945	44842	176270	37111.1	175980	71.7023	176195	-51.2133	176555	42769.8	232370	36222.3	232220	82.0383	232305	-68.5848	232545
Sample 1	478.973	425.023	272.655	44710.2	52790	37197.7	53710	92.2953	52745	-51.6102	53035	43993.1	177300	37359.7	178100	49.3129	177195	-34.9418	177745	42686.7	233390	35373.6	233950	74.0066	233325	-48.5934	234055
Sample 1	72.4168	265.665	63.3334	44255.6	53850	37197.7	53710	97.0625	53755	-61.0418	53885	42501.6	178400	37050.8	179180	65.7684	178235	-41.6488	178595	41309.6	234490	36029.3	234120	56.0332	234335	-58.7715	234595
Sample 1	300.501	476.12	135.802	44202	54820	36805.5	55440	92.7969	54785	-44.057	54935	42877.4	179300	36696.3	179810	89.1523	179225	-41.709	179775	41785	235510	36212.5	236160	54.648	235375	-59.9637	235555
Sample 1	387.196	382.622	293.393	42656.6	55840	36857.2	56770	87.0211	55805	-38.7715	55995	43805.3	180340	37072.6	180220	95.0891	180295	-44.4375	180785	42718.2	236470	36024.4	237330	80.1344	236395	-80.7004	236615
Sample 1	307.237	264.392	165.258	44579.2	57030	36857.2	56770	100.078	56815	-83.0559	57075	42865.7	181340	35738.6	182160	66.916	181295	-55.3684	181545	41987.2	237500	35634	238340	78.5035	237395	-56.8129	238305
Sample 2	127.043	394.73	164.606	33559.3	62020	27959.6	62580	47.0455	61925	-48.0451	62055	30472.5	184460	25254.2	184970	58.2141	184345	-50.7014	184495	29084.4	284400	24070.8	284200	64.4709	284315	-29.5791	284675
Sample 2	120.576	163.078	151.414	33080.9	63070	28394.5	63820	43.6953	62955	-56.0055	63165	30098.2	185440	25198.6	186080	61.6416	185375	-38.1832	185645	29633.4	285420	24280.8	285140	40.3568	285355	-37.5906	285445
Sample 2	164.591	195.353	186.802	34043.5	64070	28207.8	64870	59.4289	63985	-51.5639	64205	30041.1	186450	25165.8	187170	44.466	186365	-47.4205	186895	29225	286440	23904.8	287230	67.7281	286345	-39.7564	286665
Sample 2	223.199	119.313	247.604	32911.2	65050	28168.5	65580	62.1934	65005	-30.4787	65345	29912.8	187470	25338.7	187940	57.723	187415	-36.1455	187635	29052.8	287440	23904.8	287230	45.7334	287265	-35.2885	287475
Sample 2	207.484	130.126	165.746	33592.4	66050	28030	66490	75.8561	66005	-33.8703	66235	30641.7	188500	24909.5	188930	79.2137	188425	-43.2799	188885	29241.4	288450	24013.3	288330	85.9734	288395	-46.8639	289035
Sample 2	264.573	456.42	98.453	34354.9	67140	26761.2	67930	63.9473	67035	-43.0404	67535	29634.5	189560	25128	190050	66.0225	189445	-42.077	189645	29409.6	289570	24207.2	289950	68.1801	289415	-40.2369	289625
Sample 2	103.086	168.657	95.2802	32909	68120	26761.2	67930	48.0627	68035	-52.9273	68425	28933.8	190510	25038.8	191110	36.8455	190465	-32.6592	190705	29351.8	290480	24508.4	290340	49.0314	290405	-32.3041	290545
Sample 2	145.249	136.554	105.032	33195.1	69170	27303.3	69700	65.8488	69075	-62.6834	69335	30455.6	191530	25224.2	192340	71.343	191485	-29.8689	191565	29603	291530	24220.7	292410	58.8838	291455	-39.5879	291565
Sample 2	226.649	123.748	159.387	32735.8	70150	27978.6	70050	68.8219	70095	-30.9641	70435	30195.4	192580	24942.1	193220	48.4398	192545	-34.5057	192845	28291.1	292540	24220.7	292410	52.7844	292465	-30.8906	292825
Sample 2	166.506	202.695	156.092	33210.5	71150	27734.8	71920	83.8951	71105	-46.8951	71475	29943.1	193610	25528.5	194200	55.9443	193515	-29.9088	193695	29082.1	293550	24984.5	293900	54.6012	293475	-40.0551	293685
Sample 2a	296.058	540.581	862.205	29021.7	57390	24534.5	58180	57.8889	57265	-43.4002	57585	26793.5	187920	23366.4	188650	36.7947	187885	-31.7719	188625	27075	240980	22952.1	241720	49.1725	240925	-51.2082	241025
Sample 2a	180.436	424.028	169.894	28786.4	58330	24491.1	59200	64.1779	58295	-39.0826	59155	26493.5	188900	23214.2	189540	34.9018	188865	-34.8869	189125	25675.5	242040	22712	242510	33.3266	241785	-40.4768	242245
Sample 2a	184.582	171.805	192.051	30072.6	59360	24283.7	59980	61.8668	59325	-47.492	59385	27079.4	189970	23706.5	190330	32.2287	189925	-34.758	190015	25812	243050	23070.3	243720	38.4637	242945	-37.1641	243685
Sample 2a	189.171	422.034	175.133	29331.6	60420	24762.4	60230	57.4379	60335	-25.3914	60645	27216.8	191000	23600.9	191520	41.1289	190965	-30.1186	191665	26758.8	244050	21963.3	244570	26.5195	243915	-48.1598	244785
Sample 2a	130.305	201.588	157.403	28616.8	61450	24192.7	61820	50.832	61345	-39.4971	61595	26362.4	194020	23736.5	194610	41.3522	193975	-29.165	194575	26600.4	245020	22880.2	244820	57.3818	244975	-38.1887	245305
Sample 2a	222.73	253.526	74.7251	29886.5	62440	24475.9	62280	78.8279	62385	-34.6596	62545	27017.5	195080	23575.4	195810	31.0592	195055	-34.1014	195115	26599.5	248050	22892.2	248380	53.8709	248015	-31.466	248875
Sample 2a	171.52	154.82	138.252	29356.3	63450	23779.8	64310	76.0813	63395	-31.7797	64285	26627.3	196150	23700.6	196960	37.859	196025	-25.7309	196935	26840.3	249200	23278.6	249770	26.9033	249175	-33.7676	249245
Sample 2a	122.647	131.143	125.602	29512.3	64490	23848	64320	56.8283	64425	-44.1443	65335	26293	197140	23705.8	196970	31.6352	196995	-23.7744	197685	26357.8	254280	22890.2	254680	22.8586	254255	-41.5047	254315
Sample 2a	142.889	145.727	184.024	29111.4	65540	24415.6	65900	56.7557	65435	-40.825	65585	26746	199100	23877.9	199990	48.2016	199045	-35.4738	199345	26395.4	258340	22886.7	258770	20.1857	258245	-33.3342	258745
Sample 2a	138.7	129.464	396.181	29908.1	66570	24287	67260	54.7313	66475	-35.157	66775	26334.3	200140	23883.1	200000	35.7875	200055	-36.3928	200565	26307.5	259370	22868.6	260100	23.4158	258975	-35.352	260075
Sample 3	145.001	123.96	137.031	37712.1	61850	31972.1	62560	47.0129	61775	-47.1824	62325	36571.1	182190	31947.5	183060	82.9703	182145	-37.541	182725	40591.5	291310	35636.8	291890	74.3363	291275	-50.3316	291405
Sample 3	98.1382	100.802	533.66	37289.2	62920	32301.9	63150	45.2469	62705	-56.2816	62965	37218.3	183190	31947.5	183060	90.9324	183155	-40.1	183225	39584	292340	35003.8	292830	64.9609	292285	-43.3473	292515
Sample 3	135.563	112.253	288.851	38118	63890	32457.6	64510	106.52	63855	-55.3246	64325	36793.9	184230	31866.6	184600	64.9949	184185	-38.9887	184405	40874.5	293370	35607.3	293190	70.3832	293295	-31.3879	293545
Sample 3	128.217	115.24	202.957	38649.7	64910	31108.3	65640	89.9348	64865	-53.8244	65595	37659.4	185260	32379	185890	60.5391	185195	-55.3645	185305	40251.2	294360	35885.6	295280	73.5242	294325	-52.3234	294385
Sample 3	207.72	258.671	199.838	38561.3	65920	31108.3	65640	71.248	65875	-47.625	65955	36093.4	186320	32338.7	185900	24.1586	186125	-39.8105	186435	40314.9	299470	34509	299870	75.6316	299425	-60.2797	299785
Sample 3	149.228	165.003	97.7616	37865	66940	32218.8	66730	81.2242	66895	-55.9469	67055	37186.3	187290	32525.8	187650	73.0625	187245	-48.4277	187495	43184.2	286210	35664.9	286030	88.5863	286165	-68.7133	286245
Sample 3	90.8238	104.2	96.2988	37583.7	67930	32306.1	67730	49.6367	67905	-50.0965	68355	37019.8	188310	32241.4	189170	50.0996	188275	-40.6754	188705	41565.5	287220	37056.7	288070	82.85	287185	-38.7008	287325
Sample 3	128.842	118.797	149.654	37882.1	53720	32771.9	54180	58.568	53655	-50.7602	53755	37384.7	189330	32216.1	189180	53.2238	189225	-39.0871	189415	41599.6	288250	36572.7	288990	69.0965	288215	-44.05	288285
Sample 3	221.545	619.054	129.069	37573.4	55720	31801.5	56640	74.0871	55665	-47.5334	56615	38062	190350	32526.9	190930	81.5543	190295	-58.8309	190385	42118.8	289290	35673	290020	72.7855	289235	-66.3871	289385
Sample 3	217.091	129.429	237.744	37620.3	56770	31371.7	57590	93.0969	56685	-57.6918	56825	37427.3	191380	32817.3	192160	54.4875	191345	-36.5426	191585	41390.7	290280	35673	290020	61.2887	290245	-38.5992	290405
AVERAGE	193.776	232.968	203.899	36138.2	60732.5	30215.8	61165.2	70.4818	60653.8	-48.1504	60981	34493.9	186630	29527.1	187112	57.9936	186560	-41.2492	186913	34731.5	265386	29660	265756	59.2716	265296	-46.3495	265624
STD DEV	88.2694	137.692	143.358	5516.78	6329.27	4784.92	6244.71	18.5445	6337.89	11.5041	6393.64	6830.04	7136.65	5496.66	7154.92	19.6095	7137.08	11.2804	7143.83	7104.89	26003.3	6238.5	25919.3	18.7988	26021.4	12.7142	25930.3
STD ERROR	13.9566	21.771	22.6669	872.279	1000.75	756.563	987.375	2.93215	1002.11	1.81896	1010.92	1079.92	1128.4	869.099	1131.29	3.10053	1128.47	1.78359	1129.54	1123.38	4111.49	986.394	4098.2	2.97235	4114.35	2.01029	4099.93
