# Supplementary material for: Selective enhancement of cardiomyocyte efficiency results in a pernicious heart condition
Source: PLoS One. 2020 Aug 13;15(8):e0236457. doi: 10.1371/journal.pone.0236457 (PMC7425937; doi:10.1371/journal.pone.0236457)
Supplement: S1 Dataset — (ZIP) [file pone.0236457.s003.zip › Supporting Info Data Set/Figure 6 - Dataset.xlsx]

## Sheet: Sheet1
	M Col1A2
	non-stretched					non-stretched+TUDCA					stretched					stretched+TUDCA
	1	1	1	1	1	1.19748	0.534033	1.71713	0.898132	0.089312	3.4822	0.771105	1.25701	0.840896	0.297302	0.098073	0.293209	0.455335	1.17691	0.404721
	1	1.19748		0.098073		0.0313036
	1	0.534033	0.771105	0.293209
	1	1.71713	1.25701	0.455335
	1	0.898132	0.840896
	1	0.089312		0.404721
	M TGFb
	non-stretched					non-stretched+TUDCA					stretched					stretched+TUDCA
	1	1	1	1	1	1.30134	0.392292	1.00347	1.37078	2.01391	1.22264	0.664343	2.74157	1.39474	1.55833	0.272627	0.392292	1.50004	0.936272	1.53687
	1	1.30134	1.22264	0.272627		0.0337073
	1	0.392292		0.392292
	1	1.00347	2.74157
	1	1.37078	1.39474	0.936272
	1	2.01391	1.55833
	M sXBP1
		non-stretched					non-stretched+TUDCA					stretched					stretched+TUDCA
	Male	1	1	1	1	1	1.48452	0.376312	1.32409	1.25701		7.03719	0.51943	1.7593	1.04247	0.552865	0.166086	0.269807	0.959264	1.24401	0.986233
	1	1.48452	7.03719	0.166086		0.290728
	1	0.376312		0.269807
	1	1.32409	1.7593	0.959264
	1	1.25701	1.04247
	1			0.986233
