# Supplementary material for: Selective enhancement of cardiomyocyte efficiency results in a pernicious heart condition
Source: PLoS One. 2020 Aug 13;15(8):e0236457. doi: 10.1371/journal.pone.0236457 (PMC7425937; doi:10.1371/journal.pone.0236457)
Supplement: S1 Dataset — (ZIP) [file pone.0236457.s003.zip › Supporting Info Data Set/Table 1 - Dataset.xlsx]

## Sheet: All DATA D21
				Wall measurements						Left venticle Trace										Systolic Function								Diastolic
				(mm)	(mm)	(mm)	(mm)	(mm)	(mm)	Diam;s	Diam;d	Vol;s	Vol;d	Sv	EF	FS	CO						Corrected	bpm	velocity mm/s	velocity mm/s	velocity mm/s	mitral	mm/sec		(ms)	(ms)	(ms)	(ms)	tei index=(IRT+ICT)/ET	Mitral Septal Tissue				E/E'	mitral e	s'			Pulmonary vein waves			mm/sec	ms
	WT	ID	LA	IVSd	LVIDd	LVPWd	IVSs	LVIDs	LVPWs	mm	mm	ul	ul	ul	%	%	ml/min	LV Vol;d	LV Vol;s	%EF	% FS		LV Mass	heart rate	Asc. Ao	Desc. Ao	Pulmonary	ME/A ratio	mitral E vel	mitral A vel	MV Decel	IVRT	IVCT	ET	TEI INDEX	E'/A'	A'/E'	E'	A'				AV Sv	AV CO	s wave	d wave	s/d	a wave	PV ad
WT week 3
	24.59	TC871-3	2.23	0.67	3.98	0.71	1.09	2.91	1.09	2.88	4.07	31.76	72.87	41.11	56.42	29.13	13.3	69.11	32.54	52.91	26.8	95.16	76.13	343	794.91	785.35	659.23	1.34	696.73	520.23	41.25	20	13.13	52.5	0.631048	1.01	0.99	23.1	22.89	30.1615	696.73	19.62
	25.97	TC873-5	2.08	0.7	4.09	0.63	1.2	2.56	1.12	2.81	4.19	30.31	78.17	47.86	61.51	33.01	19.29	73.67	23.78	67.72	37.25	95.24	76.19	445.5	1029.68	1027.95	760.5	1.72	736.53	428	22.5	16.25	18.12	50	0.6874	1.01	0.99	23.21	23.05	31.7333	736.53	22.23
	25.7	TC874-6	2.08	0.68	4.3	0.68	1.12	3.34	0.96	3.33	4.39	45.29	87.13	41.84	48.02	24	19.33	83.08	45.49	45.25	22.3	107.28	85.82	464	957.59	851.51	627.71	1.95	607.48	311.43	14.17	18.54	11.25	50	0.5958	0.8	1.26	30.36	38.14	20.0092	607.48	16.48
	21.43	TC876-1	2.53	0.78	4.28	0.71	0.97	3.75	0.9	3.99	4.57	69.77	96.05	26.28	27.36	12.67	11.9	82.38	60.05	27.11	12.47	119.68	95.75	447.75	695.08	737.57	431	na	525.5	no a	na	20	22.5	60	0.708333	1.28	0.8	11.99	9.37	43.8282	525.5	9.81
	20	TC877-2	1.9	0.64	4.27	0.5	1.08	3.15	0.79	3.17	4.28	39.95	82.18	42.23	51.38	26.02	16.06	81.86	39.3	52	26.39	84.48	67.59	400	833.73	976.32	692.52	2.53	610.16	240.85	21.25	20	15.5	45	0.788889	1.2	0.83	26.68	22.23	22.8696	610.16	19.5
	18.97	TC881-6	2.23	0.7	4.12	0.59	1	3.06	0.94	3.05	4.12	36.61	74.97	38.36	51.17	25.82	16.65	75.17	36.61	51.3	25.87	93.36	74.69	437	754.24	852.94	604.54	2.04	557.15	272.87	22.5	21	20	45	0.911111	1.2	0.83	23.93	19.88	23.2825	557.15	18.3
	20.73	4-TC541	2.11	0.67	4.16	0.67	0.98	3.02	0.83									76.66	35.48	53.71	27.41	79.37		421	758.87	871.6	563.82	1.38	713.39	517.28	20.5	13	17.75	39.5	0.778481	1.34	0.74	24.59	18.31	29.0114	713.39		33.34	14.04	289.9	571.28	0.507457	144.95	4
	20.23	5-TC542	2.49	0.64	3.94	0.67	0.72	3.55	0.71									67.43	52.8	51.69	29.72	70.09		560	594.68	485.59	518.82	N/A	659.91	N/A	15	15	23	42	0.904762	0.77	1.29	16.56	21.25	39.8496	659.91		17.25	9.66	109.23	450.56	0.242432	100.12	17.5
		E904 or 905 black		0.77	4.11	0.77														60.1267	31.7967		93.26					1.79							0.508475								32.23	19.1
		E904 or 905 brawn		0.71	4.26	0.73														71.2633	40.3267		90.7133					1.3							0.561497								42.74	20.39
		E897 #6		0.69	3.92	0.69														61.9367	32.85		74.02					1.59667							0.522843								36.89	16.97
		MMS60 no mark		0.73	4.08	0.76														66.6933	36.4533		88.96					1.355							0.734177								44.01	22.44
		MMS61 red1		0.75	3.97	0.73														62.59	33.3233		83.1067					1.4							0.534392								47.79	22.89
		MM M3D21		0.67	3.71	0.72														71.74	40.22		68.87					1.61							0.527397								43.04	18.55
		MM M1D21		0.66	3.94	0.72														63.59	34.03		75.3					1.44							0.53125								52.93	24.72
	22.41	TC1335, 5	1.51	0.67	4.45	0.64	0.97	3.61	0.85	3.63	4.53	55.5	93.88	38.38	40.88	19.88	12.44			39.18	18.89	108.47	86.78	322				2.254	763.88	338.9	30	27.08	15	54	0.779259	1.03638	0.964898	25.07	24.19	30.4699	763.88	18.31			193.97	482.86	0.401711	214.61	20
	23.45	TC1334, 4	2.19	0.71	4.04	0.69	1.3	2.71	1.08	2.77	4.16	28.94	76.7	47.77	62.27	33.28	20.2			62.02	32.96	99.76	79.81	424				1.38664	541.65	390.62	20.83	22.5	20	52.5	0.809524	1.06589	0.938187	26.37	24.74	20.5404	541.65	18.31			185.34	410	0.452049	157.26	17.5
				Wall measurements						Left venticle Trace										Systolic Function								Diastolic
				(mm)	(mm)	(mm)	(mm)	(mm)	(mm)	Diam;s	Diam;d	Vol;s	Vol;d	Sv	EF	FS	CO						Corrected	bpm	velocity mm/s	velocity mm/s	velocity mm/s	mitral	mm/sec		(ms)	(ms)	(ms)	(ms)	tei index=(IRT+ICT)/ET	Mitral Septal Tissue				E/E'	mitral e	s'			Pulmonary vein waves			mm/sec	ms
WT T D21	WT	ID	LA	IVSd	LVIDd	LVPWd	IVSs	LVIDs	LVPWs	mm	mm	ul	ul	ul	%	%	ml/min	LV Vol;d	LV Vol;s	%EF	% FS		LV Mass	heart rate	Asc. Ao	Desc. Ao	Pulmonary	ME/A ratio	mitral E vel	mitral A vel	MV Decel	IVRT	IVCT	ET	TEI INDEX	E'/A'	A'/E'	E'	A'				AV Sv	AV CO	s wave	d wave	s/d	a wave	PV ad
average	22.348	#DIV/0!	2.135	0.696471	4.09529	0.682941	1.043	3.166	0.927	3.20375	4.28875	42.2662	82.7438	40.4787	49.8762	25.4763	16.1462	76.17	40.7563	56.5194	29.9447	95.289	81.1327	426.425	802.347	823.604	607.267	1.67282	641.238	377.522	23.1111	19.337	17.625	49.05	0.677332	1.07123	0.963309	23.186	22.405	29.1756	641.238	17.82	38.9133	18.7511	194.61	478.675	0.400912	154.235	14.75
sem	1.01352	#DIV/0!	0.118294	0.0169522	0.0738963	0.026878	0.0639748	0.160407	0.056176	0.175159	0.077196	5.79205	3.57237	2.77515	4.69819	2.79846	1.35032	2.45148	4.73729	4.81096	3.04443	5.99601	3.59009	26.7992	56.8325	67.6372	42.1603	0.152633	34.7597	43.1246	3.34926	1.62831	1.58961	2.52295	0.0559064	0.0772241	0.0756319	2.14799	2.89092	3.25159	34.7597	1.48145	4.28669	1.92153	30.2364	27.988	0.0465972	19.2483	2.96507
				Wall measurements						Left venticle Trace										Systolic Function								Diastolic
				(mm)	(mm)	(mm)	(mm)	(mm)	(mm)	Diam;s	Diam;d	Vol;s	Vol;d	Sv	EF	FS	CO						Corrected	bpm	velocity mm/s	velocity mm/s	velocity mm/s	mitral	mm/sec		(ms)	(ms)	(ms)	(ms)	tei index=(IRT+ICT)/ET	Mitral Septal Tissue				E/E'	mitral e	s'			Pulmonary vein waves			mm/sec	ms
	WT	ID	LA	IVSd	LVIDd	LVPWd	IVSs	LVIDs	LVPWs	mm	mm	ul	ul	ul	%	%	ml/min	LV Vol;d	LV Vol;s	%EF	% FS		LV Mass	heart rate	Asc. Ao	Desc. Ao	Pulmonary	ME/A ratio	mitral E vel	mitral A vel	MV Decel	IVRT	IVCT	ET	TEI INDEX	E'/A'	A'/E'	E'	A'				AV Sv	AV CO	s wave	d wave	s/d	a wave	PV ad
dTG week 3
	18.3	TC861-2	3.2	0.53	4.67	0.57	0.55	4.31	0.65	4.24	4.72	80.32	103.28	22.96	22.23	10.15	12.08	100.61	83.37	17.14	7.69	94.52	75.61	526.5	971.35	547.62	386.64	na	397.38	na	5	19.5	18.57	35	1.08771	1.24	0.81	17.39	14.04	22.8511	397.38	11.9
	19.8	TC862-1	3.57	0.43	5.07	0.47	0.46	4.76	0.57	4.67	5.11	100.74	124.5	23.76	19.08	8.69	10.71	122.37	105.35	13.91	6.23	87.08	69.66	499.833	725.93	414.99	398.9	na	372.66	na	na	na	na	35	na	1.19	0.84	11.59	9.76	32.1536	372.66	10.98
	20.16	TC864-3	2.5	0.57	4.75	0.65	0.64	4.1	0.82	4.03	4.66	71.28	100.45	29.18	29.04	13.55	14.85	104.8	74.29	29.11	13.61	111.12	88.9	520	643.44	643.77	597.53	3.78	354.91	93.92	17.5	27.5	21.67	35	1.40486	1.12	0.89	12.36	10.98	28.7144	354.91	13.73
	20	TC865-4	2.4	0.66	4.74	0.63	0.81	4.33	0.78	4.43	4.88	89.12	111.57	22.45	20.13	9.17	10.44	104.2	84.25	19.15	8.66	119.34	95.47	433	780.65	880.99	696.64	na	616.7	no a	8.33	32.5	29.17	40	1.54175	0.96	1.05	14.39	15.04	42.8562	616.7	7.5
	21.97	TC867-6	3	0.58	4.67	0.67	0.55	4.25	0.82	4.19	4.54	78.12	94.5	16.39	17.34	7.77	7.3	100.97	80.94	19.84	8.98	111.16	88.92	453	698.78	603.58	343.23	na	252.57	no a	2.5	40	na	32.5	1.23	1	1	9.81	9.81	25.7462	252.57	8.5
	na	TC868-7	3.31	0.64	4.75	0.58	0.8	4.51	0.71	4.65	4.92	99.92	113.8	13.88	12.2	5.42	7.51	105	92.75	11.67	5.16	111.96	89.57	534	na	na	488.4	na	471.8	no a	15	27.5	12.5	35	1.14286	1.04	0.96	10.24	9.81	46.0742	471.8	7.19
	20.96	3-TC540	4.68	0.49	4.49	0.57	0.57	4.27	0.66									92.13	81.51	11.53	5.07		68.35	367	244.84	385.69	380.56	N/A	416.89	N/A	15	25	20	50	0.9	2.71	0.37	14.91	5.49	27.9604	416.89		8.27	3.04	14.18	144.63	0.0980433	31.2	70
	21.81	8-TC545	3.39	0.7	4.48	0.68	0.7	4.35	0.73									96.46	93.74	2.82	1.21		78.98	359	362.85	503.14	179.15	6.57	376.49	57.29	17.5	22.5	30	42.5	1.23529	1.09	0.91	8.04	7.36	134.337	1080.07		14.36	5.16	21.83	109.13	0.200037	46.38	65
	22.68	13-TC550	3.23	0.57	4.79	0.59	0.65	4.5	0.64									106.75	92.35	13.48	6		84.29	456	775.84	508.55	319.86	N/A	1080.07	N/A	13.75	17.5	22.5	40	1	1.47	0.68	9.24	6.28	40.7457	376.49		38.73	17.66	61	288.9	0.211146	49.91	32.5
		TC74		0.68	4.23	0.76														34.8867	16.4933		89.7467					na							0.763975								19.97	11.14
		TC88		0.68	4.68	0.67														23.8767	10.97		97.8367					na							0.760563								19.92	10.6
		TC75		0.71	4.64	0.72														32.1633	15.1767		104.953					na							1.00813								12.87	7.51
		TC73		0.56	4.83	0.56														44.0233	21.83		82.9067					1.7							0.9								25.54	10.88
		TC79		0.69	4.45	0.7														19.1	8.71		93.6833					na							1.10156								9.66	4.93
		TC M3D21		0.58	4.56	0.61														30.18	14.11		80.23					na							0.754317								15.47	8.93
		TC M2D21		0.54	4.74	0.6														28.42	13.25		81.25					na							0.84102								16.85	9.44
		TC M1D21		0.55	4.49	0.62														36.56	17.47		76.44					4							0.758213								25.11	11.8
				Wall measurements						Left venticle Trace										Systolic Function								Diastolic
				(mm)	(mm)	(mm)	(mm)	(mm)	(mm)	Diam;s	Diam;d	Vol;s	Vol;d	Sv	EF	FS	CO						Corrected	bpm	velocity mm/s	velocity mm/s	velocity mm/s	mitral	mm/sec		(ms)	(ms)	(ms)	(ms)	tei index=(IRT+ICT)/ET	Mitral Septal Tissue				E/E'	mitral e	s'			Pulmonary vein waves			mm/sec	ms
dTG T D21	WT	ID	LA	IVSd	LVIDd	LVPWd	IVSs	LVIDs	LVPWs	mm	mm	ul	ul	ul	%	%	ml/min	LV Vol;d	LV Vol;s	%EF	% FS		LV Mass	heart rate	Asc. Ao	Desc. Ao	Pulmonary	ME/A ratio	mitral E vel	mitral A vel	MV Decel	IVRT	IVCT	ET	TEI INDEX	E'/A'	A'/E'	E'	A'				AV Sv	AV CO	s wave	d wave	s/d	a wave	PV ad
average	20.71	#DIV/0!	3.25333	0.597647	4.64882	0.626471	0.636667	4.37556	0.708889	4.36833	4.805	86.5833	108.017	21.4367	20.0033	9.125	10.4817	103.699	87.6167	15.4056	10.6247	105.863	85.1057	460.926	650.46	561.041	421.212	4.0125	482.163	75.605	11.8225	26.5	22.0586	38.3333	1.02689	1.31333	0.834444	11.9967	9.84111	44.6043	482.163	9.96667	18.7955	9.19	32.3367	180.887	0.169742	42.4967	55.8333
sem	0.581128	#DIV/0!	0.270832	0.0329624	0.0771211	0.0286844	0.0482183	0.0778918	0.0353815	0.105969	0.0837357	4.93208	4.39759	2.24556	2.2765	1.1013	1.16397	3.42875	3.79023	4.43041	2.19978	5.01983	4.04875	26.8953	96.4818	63.5062	62.8749	0.814544	99.918	10.5742	2.36054	2.96206	2.48193	2.22439	0.098303	0.222711	0.0839918	1.24769	1.32078	14.1314	99.918	1.07816	3.53379	1.64501	10.2536	38.8699	0.0254505	4.05845	8.31247
				Wall measurements						Left venticle Trace										Systolic Function								Diastolic
				(mm)	(mm)	(mm)	(mm)	(mm)	(mm)	Diam;s	Diam;d	Vol;s	Vol;d	Sv	EF	FS	CO						Corrected	bpm	velocity mm/s	velocity mm/s	velocity mm/s	mitral	mm/sec		(ms)	(ms)	(ms)	(ms)	tei index=(IRT+ICT)/ET	Mitral Septal Tissue				E/E'	mitral e	s'			Pulmonary vein waves			mm/sec	ms
	WT	ID	LA	IVSd	LVIDd	LVPWd	IVSs	LVIDs	LVPWs	mm	mm	ul	ul	ul	%	%	ml/min	LV Vol;d	LV Vol;s	%EF	% FS		LV Mass	heart rate	Asc. Ao	Desc. Ao	Pulmonary	ME/A ratio	mitral E vel	mitral A vel	MV Decel	IVRT	IVCT	ET	TEI INDEX	E'/A'	A'/E'	E'	A'				AV Sv	AV CO	s wave	d wave	s/d	a wave	PV ad
WT week 3 TUDCA
	25	TC1321, #4	2.08	0.82	3.99	0.78	1.09	2.47	1.16	2.47	4.02	21.65	70.8	49.14	69.45	38.61	21.43			68.97	38.17	117.02	93.61	437	1176.24	1156.02	782.27	1.34568	598.37	444.66	16.25	22.5	20.63	47.5	0.908	1.09617	0.912266	24.62	22.46	24.3042	598.37	20.01			285.46	543.47	0.525254	159.2	20
	25.61	TC1320,3		0.75	4.24	0.69	1.14	3.29	0.97	3.38	4.39	46.62	87.38	40.76	46.65	23.17	16.2			45.55	22.45	113.58	90.87	401	643.43	na	658.07	1.36982	668.17	487.78	21.25	26.25	18.75	50	0.9	0.921536	1.08514	16.56	17.97	40.3484	668.17	12.95			324.7	493.55	0.657887	311.72	17.5
				Wall measurements						Left venticle Trace										Systolic Function								Diastolic
				(mm)	(mm)	(mm)	(mm)	(mm)	(mm)	Diam;s	Diam;d	Vol;s	Vol;d	Sv	EF	FS	CO						Corrected	bpm	velocity mm/s	velocity mm/s	velocity mm/s	mitral	mm/sec		(ms)	(ms)	(ms)	(ms)	tei index=(IRT+ICT)/ET	Mitral Septal Tissue				E/E'	mitral e	s'			Pulmonary vein waves			mm/sec	ms
WT T+T D21	WT	ID	LA	IVSd	LVIDd	LVPWd	IVSs	LVIDs	LVPWs	mm	mm	ul	ul	ul	%	%	ml/min	LV Vol;d	LV Vol;s	%EF	% FS		LV Mass	heart rate	Asc. Ao	Desc. Ao	Pulmonary	ME/A ratio	mitral E vel	mitral A vel	MV Decel	IVRT	IVCT	ET	TEI INDEX	E'/A'	A'/E'	E'	A'				AV Sv	AV CO	s wave	d wave	s/d	a wave	PV ad
average	25.305	#DIV/0!	2.08	0.785	4.115	0.735	1.115	2.88	1.065	2.925	4.205	34.135	79.09	44.95	58.05	30.89	18.815	#DIV/0!	#DIV/0!	57.26	30.31	115.3	92.24	419	909.835	1156.02	720.17	1.35775	633.27	466.22	18.75	24.375	19.69	48.75	0.904	1.00885	0.998706	20.59	20.215	32.3263	633.27	16.48	#DIV/0!	#DIV/0!	305.08	518.51	0.591571	235.46	18.75
sem	0.176092	#DIV/0!	#DIV/0!	0.0202073	0.0721688	0.0259808	0.0144338	0.236714	0.0548483	0.262694	0.10681	7.20822	4.78623	2.4191	6.58179	4.45714	1.50977	#DIV/0!	#DIV/0!	6.76077	4.53797	0.993042	0.79097	10.3923	153.809	#DIV/0!	35.8535	0.00696819	20.1495	12.4477	1.44338	1.08253	0.542709	0.721688	0.0023094	0.0504128	0.0499057	2.32672	1.29615	4.63156	20.1495	2.03805	#DIV/0!	#DIV/0!	11.3276	14.4107	0.0382877	44.0287	0.721688
				Wall measurements						Left venticle Trace										Systolic Function								Diastolic
				(mm)	(mm)	(mm)	(mm)	(mm)	(mm)	Diam;s	Diam;d	Vol;s	Vol;d	Sv	EF	FS	CO						Corrected	bpm	velocity mm/s	velocity mm/s	velocity mm/s	mitral	mm/sec		(ms)	(ms)	(ms)	(ms)	tei index=(IRT+ICT)/ET	Mitral Septal Tissue				E/E'	mitral e	s'			Pulmonary vein waves			mm/sec	ms
	WT	ID	LA	IVSd	LVIDd	LVPWd	IVSs	LVIDs	LVPWs	mm	mm	ul	ul	ul	%	%	ml/min	LV Vol;d	LV Vol;s	%EF	% FS		LV Mass	heart rate	Asc. Ao	Desc. Ao	Pulmonary	ME/A ratio	mitral E vel	mitral A vel	MV Decel	IVRT	IVCT	ET	TEI INDEX	E'/A'	A'/E'	E'	A'				AV Sv	AV CO	s wave	d wave	s/d	a wave	PV ad
dTG week 3 TUDCA
	19.63	TC1325 ,4	na	0.68	4.88	0.62	0.82	4.67	0.53	4.7	4.88	102.6	111.91	9.31	8.32	3.65	4.38			9.57	4.22	125.33	100.26	475	396.42	455.66	344.13	na	284.23	na	10	16.25	31.25	40	1.1875	0.677165	1.47674	6.02	8.89	47.2143	284.23	5.88			15.46	103.55	0.1493	26.27	25
	19.77	TC1324, 3	2.56	0.6	4.82	0.64	0.73	4.59	0.64	4.65	4.89	99.72	112.21	12.5	11.14	4.93	5.6			10.91	4.82	116.78	93.42	447	420.44	na	366.7	na	517.29	na	11.25	21.87	16.87	37.5	1.03307	0.699541	1.42951	6.1	8.72	84.8016	517.29	8.89			14.67	100	0.1467	17.6	17.5
				Wall measurements						Left venticle Trace										Systolic Function								Diastolic
				(mm)	(mm)	(mm)	(mm)	(mm)	(mm)	Diam;s	Diam;d	Vol;s	Vol;d	Sv	EF	FS	CO						Corrected	bpm	velocity mm/s	velocity mm/s	velocity mm/s	mitral	mm/sec		(ms)	(ms)	(ms)	(ms)	tei index=(IRT+ICT)/ET	Mitral Septal Tissue				E/E'	mitral e	s'			Pulmonary vein waves			mm/sec	ms
dTG T+T D21	WT	ID	LA	IVSd	LVIDd	LVPWd	IVSs	LVIDs	LVPWs	mm	mm	ul	ul	ul	%	%	ml/min	LV Vol;d	LV Vol;s	%EF	% FS		LV Mass	heart rate	Asc. Ao	Desc. Ao	Pulmonary	ME/A ratio	mitral E vel	mitral A vel	MV Decel	IVRT	IVCT	ET	TEI INDEX	E'/A'	A'/E'	E'	A'				AV Sv	AV CO	s wave	d wave	s/d	a wave	PV ad
average	19.7	#DIV/0!	2.56	0.64	4.85	0.63	0.775	4.63	0.585	4.675	4.885	101.16	112.06	10.905	9.73	4.29	4.99	#DIV/0!	#DIV/0!	10.24	4.52	121.055	96.84	461	408.43	455.66	355.415	#DIV/0!	400.76	#DIV/0!	10.625	19.06	24.06	38.75	1.11028	0.688353	1.45313	6.06	8.805	66.008	400.76	7.385	#DIV/0!	#DIV/0!	15.065	101.775	0.148	21.935	21.25
sem	0.0404145	#DIV/0!	#DIV/0!	0.023094	0.0173205	0.0057735	0.0259808	0.023094	0.0317543	0.0144338	0.00288675	0.831384	0.0866025	0.920874	0.814064	0.369504	0.352184	#DIV/0!	#DIV/0!	0.386825	0.173205	2.46817	1.97454	8.0829	6.93398	#DIV/0!	6.5154	#DIV/0!	67.2786	#DIV/0!	0.360844	1.62235	4.15115	0.721688	0.0445811	0.00645937	0.0136359	0.023094	0.0490748	10.8505	67.2786	0.868912	#DIV/0!	#DIV/0!	0.228053	1.0248	0.000750514	2.50281	2.16506
[truncated: 1 more columns]
