# Supplementary material for: Selective enhancement of cardiomyocyte efficiency results in a pernicious heart condition
Source: PLoS One. 2020 Aug 13;15(8):e0236457. doi: 10.1371/journal.pone.0236457 (PMC7425937; doi:10.1371/journal.pone.0236457)
Supplement: S1 Dataset — (ZIP) [file pone.0236457.s003.zip › Supporting Info Data Set/Table 2 - Dataset.xlsx]

## Sheet: ECG
	Animal #	Weight	RR Interval	Heart Rate	PR Interval	P Duration	QRS Interval	QT Interval	QTc	JT Interval	Tpeak - Tend Interval	P Amplitude	Q Amplitude	R Amplitude	S Amplitude	ST Height	T Amplitude
		(g)	(s)	(BPM)	(s)	(s)	(s)	(s)	(s)	(s)	(s)	(mV)	(mV)	(mV)	(mV)	(mV)	(mV)
Control
	Control
	TC 1403 #3	20.74	0.1294	463.9	0.03907	0.01644	0.01169	0.01622	0.04507	0.004527	0.003317	-0.006887	-0.1764	0.6235	-0.4413	-0.0001734	0.03534
	TC 1405 #5	19.34	0.1003	598.2	0.03933	0.01458	0.01012	0.01811	0.05724	0.006912	0.005043	0.04586	-0.06491	0.8034	-0.2157	0.01992	0.05293
	TC 1401 #1	20.72	0.1003	598.2	0.03933	0.01458	0.01012	0.01811	0.05724	0.006912	0.005043	0.04586	-0.06491	0.8034	-0.2157	0.01992	0.05293
	n	3	3	3	3	3	3	3	3	3	3	3	3	3	3	3	3
Sham	mean	20.2667	0.11	553.433	0.0392433	0.0152	0.0106433	0.01748	0.0531833	0.006117	0.00446767	0.0282777	-0.102073	0.743433	-0.2909	0.0132222	0.0470667
	std	0.802579	0.0168009	77.5381	0.000150111	0.00107387	0.00090644	0.00109119	0.00702635	0.00137698	0.000996507	0.0304535	0.0643688	0.103865	0.13025	0.0116009	0.0101556
	sem	0.463369	0.0097	44.7667	8.66667e-05	0.00062	0.000523333	0.00063	0.00405667	0.000795	0.000575333	0.0175823	0.0371633	0.0599667	0.0752	0.0066978	0.00586333
	TUDCA
	TC 1409 #2	22.47	0.1193	503	0.03506	0.008978	0.01138	0.01724	0.0499	0.005856	0.0041	-0.02194	-0.02442	0.282	-0.1711	0.01616	0.1207
	TC 1410 #3	21.75	0.1375	436.5	0.03865	0.0108	0.009885	0.01281	0.03435	0.002033	0.001144	-0.02697	-0.1753	0.9999	-0.6514	-0.0401	0.008166
	TC 1406 #1	19.16	0.1086	552.7	0.03823	0.01565	0.01054	0.01815	0.05509	0.007577	0.005711	0.05639	-0.06926	0.6518	-0.2581	0.01697	0.05582
	n	3	3	3	3	3	3	3	3	3	3	3	3	3	3	3	3
Sham TUDCA	mean	21.1267	0.1218	497.4	0.0373133	0.0118093	0.0106017	0.0160667	0.0464467	0.00515533	0.00365167	0.00249333	-0.08966	0.644567	-0.3602	-0.00232333	0.061562
	std	1.74081	0.0146113	58.3021	0.00196271	0.00344862	0.000749405	0.00285682	0.0107926	0.00283764	0.00231627	0.0467436	0.0774811	0.359005	0.255911	0.0327181	0.0564863
	sem	1.00506	0.00843584	33.6607	0.00113317	0.00199106	0.000432669	0.00164939	0.00623113	0.00163831	0.0013373	0.0269874	0.0447337	0.207271	0.14775	0.0188898	0.0326124
	dTG TUDCA
CardiacCRT+ TUDCA	TC 1390 #3	27.66	0.1341	447.4	0.04071	0.0252	0.006395	0.01039	0.02838	0.003998	0.002703	0.04988	-0.00145	0.6649	-0.308	0.00469	0.1159
	dTG CONTROL
	TC 1385 #3	21.23	0.1273	474.4	0.04291	0.02322	0.008221	0.01575	0.04277	0.006392	0.004348	0.08078	-0.06837	1.352	-0.4993	0.01891	0.06803
	TC 1387 #5	21.43	0.1314	459.3	0.03607	0.0171	0.0101	0.01711	0.04732	0.007018	0.004914	0.09046	-0.09974	1.049	-0.4122	0.03107	0.1154
	TC 1386 #4	20.43	0.1249	480.5	0.04605	0.02369	0.006938	0.01397	0.03953	0.007037	0.00476	0.1194	-0.01288	1.094	-0.2198	0.03222	0.1327
	n	3	3	3	3	3	3	3	3	3	3	3	3	3	3	3	3
CardiacCRT+ Control	mean	21.03	0.127867	471.4	0.0416767	0.0213367	0.00841967	0.01561	0.0432067	0.00681567	0.004674	0.09688	-0.06033	1.165	-0.3771	0.0274	0.105377
	std	0.52915	0.00328684	10.9138	0.00510303	0.00367658	0.00159033	0.00157467	0.00391331	0.000367029	0.000292636	0.0200945	0.0439846	0.163502	0.143018	0.00737501	0.0334799
	sem	0.305505	0.00189766	6.30106	0.00294624	0.00212267	0.00091818	0.000909139	0.00225935	0.000211904	0.000168954	0.0116016	0.0253945	0.0943981	0.0825713	0.00425796	0.0193296
	Animal #	Weight	RR Interval	Heart Rate	PR Interval	P Duration	QRS Interval	QT Interval	QTc	JT Interval	Tpeak - Tend Interval	P Amplitude	Q Amplitude	R Amplitude	S Amplitude	ST Height	T Amplitude
		(g)	(s)	(BPM)	(s)	(s)	(s)	(s)	(s)	(s)	(s)	(mV)	(mV)	(mV)	(mV)	(mV)	(mV)
Tamoxifen
	dTG TAM & TUDCA
	TC 1396 #4	20.88	0.1171	512.3	0.03431	0.007255	0.01121	0.03637	0.1063	0.02506	0.02198	0.2161	-0.05054	0.4472	-0.2134	-0.06006	-0.03321
	TC 1394 #2	19.25	0.2178	278.1	0.03763	0.01032	0.01316	0.02139	0.04848	0.008053	0.005762	0.05596	-0.05554	0.4579	-0.1014	-0.03708	-0.004914
	n	2	2	2	2	2	2	2	2	2	2	2	2	2	2	2	2
CardiacCRT+ +TUDCA	mean	20.065	0.16745	395.2	0.03597	0.0087875	0.012185	0.02888	0.07739	0.0165565	0.013871	0.13603	-0.05304	0.45255	-0.1574	-0.04857	-0.019062
	std	1.15258	0.0712057	165.604	0.00234759	0.00216728	0.00137886	0.0105925	0.0408849	0.0120258	0.0114679	0.113236	0.00353553	0.00756604	0.079196	0.0162493	0.0200083
	sem	0.815	0.05035	117.1	0.00166	0.0015325	0.000975	0.00749	0.02891	0.0085035	0.008109	0.08007	0.0025	0.00535	0.056	0.01149	0.014148
	TAM WT
	TC 1372 #1	23.29	0.1502	404.8	0.01986	0.01475	0.009802	0.03458	0.09172	0.02436	0.01653	0.01133	0.006806	0.28	-0.03626	-0.03911	-0.03874
	TC 1415 #3(Red)	24.91	0.1902	315.5	0.04049	0.01784	0.01208	0.01744	0.03999	0.005222	0.003462	0.07108	-0.2602	1.466	-0.4274	0.01211	0.03962
	TC 1414 #2	22.88	0.1604	374.4	0.03824	0.008849	0.01184	0.01555	0.03891	0.003748	0.002342	0.02937	-0.2807	0.6209	-0.312	-0.01027	0.0203
	TC 1413 #3	27.84	0.1342	447.5	0.04132	0.02208	0.01018	0.01708	0.04664	0.006911	0.004602	0.08537	-0.1453	1.289	-0.2257	0.01758	0.08406
	n	4	4	4	4	4	4	4	4	4	4	4	4	4	4	4	4
Sham	mean	24.73	0.15875	385.55	0.0349775	0.0158798	0.0109755	0.0211625	0.054315	0.0100602	0.006734	0.0492875	-0.169849	0.913975	-0.25034	-0.0049225	0.02631
	std	2.25097	0.023577	55.4968	0.010162	0.00556757	0.00115141	0.00898245	0.0251698	0.00962036	0.00659552	0.0347099	0.131986	0.557731	0.164914	0.0257802	0.0509243
	sem	1.12549	0.0117885	27.7484	0.00508099	0.00278378	0.000575703	0.00449123	0.0125849	0.00481018	0.00329776	0.017355	0.065993	0.278866	0.0824568	0.0128901	0.0254621
	TAM dTG
	TC 1378 #5	20.5	0.1427	439.5	0.03196	0.00937	0.01987	0.03089	0.08548	0.009557	0.005618	-0.2273	-2.221	2.654	-1.957	-1.484	2.196
	TC 1376 #3	19.48	0.1504	404.4	0.01943	0.01527	0.009845	0.0348	0.09231	0.02464	0.01654	0.02578	0.007093	0.2798	-0.03648	-0.03924	-0.03749
	TC 1384 #2	19.4	0.1398	429.1	0.03705	0.02185	0.01006	0.01529	0.0409	0.00523	0.003585	0.1218	-0.194	1.661	-0.5906	0.007635	0.1214
	TC 1381 #3	24.67	0.1998	302.2	0.04471	0.0083	0.01066	0.04193	0.09968	0.02993	0.02318	0.07453	-0.02398	0.2856	-0.0847	-0.08362	-0.07811
	TC 1380 #2	24	0.0736	850.1	0.02137	0.00946	0.009777	0.02237	0.08495	0.01151	0.004126	0.007641	-0.03244	0.177	0.03699	-0.006276	-0.005044
	n	5	5	5	5	5	5	5	5	5	5	5	5	5	5	5	5
CardiacCRT+ Tam	mean	21.61	0.14126	485.06	0.030904	0.01285	0.0120424	0.029056	0.080664	0.0161734	0.0106098	0.0004902	-0.492865	1.01148	-0.526358	-0.3211	0.439351
	std	2.53618	0.0449793	211.19	0.0106307	0.00572629	0.00438956	0.0104439	0.0230216	0.0105618	0.00879606	0.134886	0.969223	1.10435	0.837148	0.65103	0.984827
	sem	1.13421	0.0201154	94.4471	0.00475418	0.00256087	0.00196307	0.00467067	0.0102956	0.0047234	0.00393372	0.0603229	0.43345	0.493881	0.374384	0.291149	0.440428
	WT- TAM & TUDCA
	TC 1412 #5	21.91	0.1606	373.5	0.04594	0.02174	0.007537	0.01606	0.04006	0.00852	0.006849	0.1178	-0.03814	1.122	-0.2838	0.04134	0.1399
	TC 1393 #1	22.74	0.1569	387.7	0.04292	0.01345	0.01008	0.01539	0.03753	0.005995	0.004745	0.1132	-0.02233	0.2132	-0.06602	-0.0276	-0.04409
	TC 1411 #4	22.04	0.1525	394.1	0.03305	0.01891	0.01121	0.01448	0.03716	0.003327	0.002037	0.06172	-0.1121	0.6994	-0.2407	-0.0141	0.01996
	TC 1408 #5	25.21	0.1621	370.3	0.03685	0.01991	0.007441	0.01509	0.03749	0.007651	0.005646	0.0751	-0.007172	0.9138	-0.3016	0.06011	0.2951
	n	4	4	4	4	4	4	4	4	4	4	4	4	4	4	4	4
Sham Tam+TUDCA	mean	22.975	0.158025	381.4	0.03969	0.0185025	0.009067	0.015255	0.03806	0.00637325	0.00481925	0.091955	-0.0449355	0.7371	-0.22303	0.0149375	0.102717
	std	1.53394	0.00428281	11.3519	0.00582096	0.00356634	0.00188002	0.000656785	0.0013436	0.00228502	0.00204531	0.0277942	0.0465272	0.389557	0.107751	0.0423881	0.149214
	sem	0.766969	0.00214141	5.67597	0.00291048	0.00178317	0.000940009	0.000328393	0.000671801	0.00114251	0.00102265	0.0138971	0.0232636	0.194778	0.0538753	0.0211941	0.0746072
