# Supplementary material for: Selective enhancement of cardiomyocyte efficiency results in a pernicious heart condition
Source: PLoS One. 2020 Aug 13;15(8):e0236457. doi: 10.1371/journal.pone.0236457 (PMC7425937; doi:10.1371/journal.pone.0236457)
Supplement: S1 Dataset — (ZIP) [file pone.0236457.s003.zip › Supporting Info Data Set/Table 3 - Dataset.xlsx]

## Sheet: Sham
					Heart Rate
					(bpm)
N#	25
					Global
Heart #	10	20	30	Mean	Ischemia	10	20	30	40	Mean
S-1428	287	263	260	270		0	214	214	208	159
S-1430	355	268	269	297.333		271	229	237	238	243.75
S-1432	348	318	311	325.667		0	0	185	0	46.25
S-1478	365	344	330	346.333		252	177	182	232	210.75
S-1480	352	315	314	327		227	194	184	214	204.75
S-1487	308	288	269	288.333		190	195	198	0	145.75
S-1490	345	331	319	331.667		252	235	254	268	252.25
S-1492	307	296	303	302		195	212	203	230	210
S-1506	313	308	304	308.333		223	231	243	256	238.25
S-1508	258	268	245	257		270	253	251	244	254.5
S-1510	215	192	199	202		160	153	223	311	211.75
S-1538	389	395	391	391.667		325	323	327	321	324
S-1540	377	381	365	374.333
S-1546	365	275	329	323		329	338	312	308	321.75
S-1549	362	368	365	365		298	229	288	292	276.75
S-1550	368	353	364	361.667		343	336	338	340	339.25
S-1560	322	300	299	307		194	239	256	261	237.5
S-1562	335	300	300	311.667		267	273	255	278	268.25
S-1564	268	278	256	267.333		247	263	266	270	261.5
S-1946	347	337	325	336.333		234	216	254	289	248.25
S-1948	396	379	356	377		280	300	310	326	304
S-1951	324	316	259	299.667		159	147	143	161	152.5
S-1970	326	322	304	317.333		175	226	221	211	208.25
S-1973	290	283	272	281.667		191	125	121	138	143.75
S-1974	317	241	250	269.333		157	171	171	184	170.75
S-2572	302	306	288	298.667		191	296	302	307	274
S-2573	308	319	311	312.667		193	346	346	351	309
S-2673	382	368	339	363		279	291	298	298	291.5
S-2675	332	330	345	335.667		267	265	261	256	262.25
S-2678	304	307	286	299		251	188	253	252	236
S-2679	178	348	319	281.667		242	166	156	143	176.75
				Mean						Mean
N#	31	31	31	31	0	30	30	30	30	30
MEAN	324.032	312.806	304.71	313.849		222.067	227.7	241.733	239.567	232.767
SEM	8.72994	7.91003	7.64666	7.29301		14.1419	13.1235	10.5248	15.2923	11.638
					Peak Systolic Pressure
					Global
HEART #	10	20	30	Mean	Ischemia	10	20	30	40	Mean
S-1428	78	80	80	79.3333		55	38	24	18	33.75
S-1430	68	75	73	72		67	67	67	67	67
S-1432	72	75	76	74.3333		53	52	20	14	34.75
S-1478	75	79	82	78.6667		52	65	66	72	63.75
S-1480	68	75	74	72.3333		52	60	60	65	59.25
S-1487	75	77	77	76.3333		35	43	21	47	36.5
S-1490	69	72	74	71.6667		71	74	75	75	73.75
S-1492	70	73	74	72.3333		69	73	76	73	72.75
S-1506	71	73	74	72.6667		62	65	68	69	66
S-1508	80	80	82	80.6667		79	76	77	78	77.5
S-1510	86	91	89	88.6667		59	68	72	68	66.75
S-1538	71	70	71	70.6667		71	72	73	73	72.25
S-1540	67	70	72	69.6667
S-1546	67	72	70	69.6667		74	67	77	77	73.75
S-1549	66	67	69	67.3333		56	66	65	64	62.75
S-1550	66	69	70	68.3333		66	66	68	67	66.75
S-1560	67	69	71	69		51	61	66	67	61.25
S-1562	62	65	66	64.3333		73	68	69	66	69
S-1564	69	68	72	69.6667		68	67	64	65	66
S-1946	62	65	66	64.3333		64	64	64	63	63.75
S-1948	63	66	70	66.3333		64	62	62	61	62.25
S-1951	60	61	64	61.6667		61	61	62	62	61.5
S-1970	70	74	74	72.6667		48	64	64	63	59.75
S-1973	66	68	69	67.6667		30	31	35	36	33
S-1974	68	74	76	72.6667		50	30	30	33	35.75
S-2572	71	66	68	68.3333		62	60	58	57	59.25
S-2573	68	68	69	68.3333		69	67	66	66	67
S-2673	70	71	73	71.3333		72	71	71	71	71.25
S-2675	76	79	78	77.6667		76	73	75	76	75
S-2678	71	73	73	72.3333		69	67	67	65	67
S-2679	73	70	71	71.3333		68	69	67	66	67.5
				Mean						Mean
N#	31	31	31	31	0	30	30	30	30	30
MEAN	69.8387	72.0968	73.129	71.6882		61.5333	62.2333	60.9667	61.4667	61.55
SEM	0.979463	1.05988	0.940992	0.96806		2.07305	2.13488	3.01663	2.89018	2.35019
					Developed Pressure
					Global
HEART #	10	20	30	Mean	Ischemia	10	20	30	40	Mean
S-1428	35	37	37	36.3333		6	5	6	4	5.25
S-1430	24	28	28	26.6667		22	20	20	20	20.5
S-1432	30	33	34	32.3333		2	2	5	5	3.5
S-1478	38	41	44	41		17	25	25	32	24.75
S-1480	26	33	34	31		10	12	13	17	13
S-1487	33	34	34	33.6667		5	5	5	3	4.5
S-1490	30	32	34	32		28	32	34	34	32
S-1492	27	30	31	29.3333		25	29	31	29	28.5
S-1506	28	30	31	29.6667		18	18	22	25	20.75
S-1508	35	34	36	35		35	29	31	32	31.75
S-1510	42	50	46	46		13	21	24	21	19.75
S-1538	28	28	30	28.6667		28	29	31	31	29.75
S-1540	22	26	29	25.6667
S-1546	33	39	39	37		46	38	52	53	47.25
S-1549	27	29	30	28.6667		17	27	29	28	25.25
S-1550	29	31	33	31		29	30	32	34	31.25
S-1560	30	33	36	33		24	26	34	36	30
S-1562	24	27	28	26.3333		38	31	33	29	32.75
S-1564	33	33	34	33.3333		33	31	30	31	31.25
S-1946	29	32	32	31		32	29	32	33	31.5
S-1948	30	34	38	34		32	31	32	32	31.75
S-1951	27	28	29	28		29	28	29	28	28.5
S-1970	28	32	31	30.3333		11	20	19	19	17.25
S-1973	25	26	27	26		8	8	9	9	8.5
S-1974	26	34	36	32		7	8	9	9	8.25
S-2572	22	14	17	17.6667		13	10	9	8	10
S-2573	19	19	20	19.3333		21	20	19	19	19.75
S-2673	19	23	25	22.3333		21	20	20	20	20.25
S-2675	25	29	28	27.3333		24	22	24	25	23.75
S-2678	22	25	26	24.3333		19	17	18	15	17.25
S-2679	27	22	24	24.3333		19	20	19	19	19.25
				Mean						Mean
N#	31	31	31	31	0	30	30	30	30	30
MEAN	28.1613	30.5161	31.6452	30.1075		21.0667	21.4333	23.2	23.3333	22.2583
SEM	0.937965	1.19396	1.10478	1.04743		1.93379	1.70433	1.96204	2.05071	1.86515
					HR x PSP
					(x10-3)
					Global
HEART #	10	20	30	Mean	Ischemia	10	20	30	40	Mean
S-1428	22.386	21.04	20.8	21.4087		0	8.132	5.136	3.744	4.253
S-1430	24.14	20.1	19.637	21.2923		18.157	15.343	15.879	15.946	16.3313
S-1432	25.056	23.85	23.636	24.1807		0	0	3.7	0	0.925
S-1478	27.375	27.176	27.06	27.2037		13.104	11.505	12.012	16.704	13.3313
S-1480	23.936	23.625	23.236	23.599		11.804	11.64	11.04	13.91	12.0985
S-1487	23.1	22.176	20.713	21.9963		6.65	8.385	4.158	0	4.79825
S-1490	23.805	23.832	23.606	23.7477		17.892	17.39	19.05	20.1	18.608
S-1492	21.49	21.608	22.422	21.84		13.455	15.476	15.428	16.79	15.2873
S-1506	22.223	22.484	22.496	22.401		13.826	15.015	16.524	17.664	15.7573
S-1508	20.64	21.44	20.09	20.7233		21.33	19.228	19.327	19.032	19.7293
S-1510	18.49	17.472	17.711	17.891		9.44	10.404	16.056	21.148	14.262
S-1538	27.619	27.65	27.761	27.6767		23.075	23.256	23.871	23.433	23.4087
S-1540	25.259	26.67	26.28	26.0697
S-1546	24.455	19.8	23.03	22.4283		24.346	22.646	24.024	23.716	23.683
S-1549	23.892	24.656	25.185	24.5777		16.688	15.114	18.72	18.688	17.3025
S-1550	24.288	24.357	25.48	24.7083		22.638	22.176	22.984	22.78	22.6445
S-1560	21.574	20.7	21.229	21.1677		9.894	14.579	16.896	17.487	14.714
S-1562	20.77	19.5	19.8	20.0233		19.491	18.564	17.595	18.348	18.4995
S-1564	18.492	18.904	18.432	18.6093		16.796	17.621	17.024	17.55	17.2477
S-1946	21.514	21.905	21.45	21.623		14.976	13.824	16.256	18.207	15.8157
S-1948	24.948	25.014	24.92	24.9607		17.92	18.6	19.22	19.886	18.9065
S-1951	19.44	19.276	16.576	18.4307		9.699	8.967	8.866	9.982	9.3785
S-1970	22.82	23.828	22.496	23.048		8.4	14.464	14.144	13.293	12.5753
S-1973	19.14	19.244	18.768	19.0507		5.73	3.875	4.235	4.968	4.702
S-1974	21.556	17.834	19	19.4633		7.85	5.13	5.13	6.072	6.0455
S-2572	21.442	20.196	19.584	20.4073		11.842	17.76	17.516	17.499	16.1543
S-2573	20.944	21.692	21.459	21.365		13.317	23.182	22.836	23.166	20.6252
S-2673	26.74	26.128	24.747	25.8717		20.088	20.661	21.158	21.158	20.7662
S-2675	25.232	26.07	26.91	26.0707		20.292	19.345	19.575	19.456	19.667
S-2678	21.584	22.411	20.878	21.6243		17.319	12.596	16.951	16.38	15.8115
S-2679	12.994	24.36	22.649	20.001		16.456	11.454	10.452	9.438	11.95
				Mean						Mean
N#	31	31	31	31	0	30	30	30	30	30
MEAN	22.495	22.4193	22.1949	22.3697		14.0825	14.5444	15.1921	15.5515	14.8426
SEM	0.538063	0.50025	0.52132	0.473287		1.13396	1.05055	1.09596	1.20906	1.07107
					HR x DP
					(x10-3)
					Global
HEART #	10	20	30	Mean	Ischemia	10	20	30	40	Mean
S-1428	10.045	9.731	9.62	9.79867		0	1.07	1.284	0.832	0.7965
S-1430	8.52	7.504	7.532	7.852		5.962	4.58	4.74	4.76	5.0105
S-1432	10.44	10.494	10.574	10.5027		0	0	0.925	0	0.23125
S-1478	13.87	14.104	14.52	14.1647		4.284	4.425	4.55	7.424	5.17075
S-1480	9.152	10.395	10.676	10.0743		2.27	2.328	2.392	3.638	2.657
S-1487	10.164	9.792	9.146	9.70067		0.95	0.975	0.99	0	0.72875
S-1490	10.35	10.592	10.846	10.596		7.056	7.52	8.636	9.112	8.081
S-1492	8.289	8.88	9.393	8.854		4.875	6.148	6.293	6.67	5.9965
S-1506	8.764	9.24	9.424	9.14267		4.014	4.158	5.346	6.4	4.9795
S-1508	9.03	9.112	8.82	8.98733		9.45	7.337	7.781	7.808	8.094
S-1510	9.03	9.6	9.154	9.26133		2.08	3.213	5.352	6.531	4.294
S-1538	10.892	11.06	11.73	11.2273		9.1	9.367	10.137	9.951	9.63875
S-1540	8.294	9.906	10.585	9.595
S-1546	12.045	10.725	12.831	11.867		15.134	12.844	16.224	16.324	15.1315
S-1549	9.774	10.672	10.95	10.4653		5.066	6.183	8.352	8.176	6.94425
S-1550	10.672	10.943	12.012	11.209		9.947	10.08	10.816	11.56	10.6008
S-1560	9.66	9.9	10.764	10.108		4.656	6.214	8.704	9.396	7.2425
S-1562	8.04	8.1	8.4	8.18		10.146	8.463	8.415	8.062	8.7715
S-1564	8.844	9.174	8.704	8.90733		8.151	8.153	7.98	8.37	8.1635
S-1946	10.063	10.784	10.4	10.4157		7.488	6.264	8.128	9.537	7.85425
S-1948	11.88	12.886	13.528	12.7647		8.96	9.3	9.92	10.432	9.653
S-1951	8.748	8.848	7.511	8.369		4.611	4.116	4.147	4.508	4.3455
S-1970	9.128	10.304	9.424	9.61867		1.925	4.52	4.199	4.009	3.66325
S-1973	7.25	7.358	7.344	7.31733		1.528	1	1.089	1.242	1.21475
S-1974	8.242	8.194	9	8.47867		1.099	1.368	1.539	1.656	1.4155
S-2572	6.644	4.284	4.896	5.27467		2.483	2.96	2.718	2.456	2.65425
S-2573	5.852	6.061	6.22	6.04433		4.053	6.92	6.574	6.669	6.054
S-2673	7.258	8.464	8.475	8.06567		5.859	5.82	5.96	5.96	5.89975
S-2675	8.3	9.57	9.66	9.17667		6.408	5.83	6.264	6.4	6.2255
S-2678	6.688	7.675	7.436	7.26633		4.769	3.196	4.554	3.78	4.07475
S-2679	4.806	7.656	7.656	6.706		4.598	3.32	2.964	2.717	3.39975
				Mean						Mean
N#	31	31	31	31	0	30	30	30	30	30
MEAN	9.05594	9.41961	9.5881	9.35455		5.23073	5.25573	5.8991	6.146	5.63289
SEM	0.334354	0.337314	0.373312	0.336986		0.629876	0.554235	0.633737	0.674525	0.608449
					Cardiac Output
					(ml/min)
					Global
HEART #	10	20	30	Mean	Ischemia	10	20	30	40	Mean
S-1428	12.2	11	11.7	11.6333		4.4	4.6	4.7	4.6	4.575
S-1430	10.4	8.3	6.6	8.43333		3.7	3.4	3.3	3.2	3.4
S-1432	12.1	12.1	11.8	12		0.5	0.5	0.6	0.5	0.525
S-1478	13.5	14.2	14.5	14.0667		1.8	2	2.6	4.2	2.65
S-1480	9.4	10.2	11.2	10.2667		0.8	1.6	1.3	2.4	1.525
S-1487	10.4	10.1	9.5	10		0.9	0.2	0	0	0.275
S-1490	11.5	11.7	11	11.4		8.2	8.2	9.1	9.5	8.75
S-1492	10.5	10.5	10.9	10.6333		5	5.7	5.9	6.8	5.85
S-1506	12.2	12.4	12.6	12.4		4.2	5.5	6.5	7.3	5.875
S-1508	11.4	11.8	11	11.4		8.6	9.2	9.4	9.2	9.1
S-1510	9.8	9.1	9.7	9.53333		1.4	2.4	2.8	3.7	2.575
S-1538	12.3	14	13.8	13.3667		10.1	11.1	11.8	11.4	11.1
S-1540	9.8	14.2	15	13
S-1546	13.4	12.8	14.8	13.6667		10.7	12.4	12.7	12.8	12.15
S-1549	11.4	11.6	11.5	11.5		2.2	3.1	3.9	4.4	3.4
S-1550	11.7	12.7	13.1	12.5		9.1	9.9	10.4	10.7	10.025
S-1560	11.5	11.3	14	12.2667		6.7	8.3	8.2	10.6	8.45
S-1562	10.5	10.7	10.7	10.6333		9.4	9.6	9.8	10.1	9.725
S-1564	10.1	10	11.7	10.6		10.3	10.8	11.1	11.4	10.9
S-1946	12.3	14.3	14.2	13.6
S-1948	10.8	12.8	12.6	12.0667		10.8	10.5	10.6	10.4	10.575
S-1951	12.8	12.8	8.8	11.4667		5.3	5.2	7.9	8.2	6.65
S-1970	13.4	14.4	13.4	13.7333		2	6.6	5.9	5.7	5.05
S-1973	11.3	13.1	12.9	12.4333		2.6	2.4	3	3.1	2.775
S-1974	12.8	11.8	12	12.2		1.5	1.8	2.6	3.1	2.25
S-2572	8.3	7	8.3	7.86667		7.8	7.3	7.4	7.4	7.475
S-2573	11.1	11.7	12	11.6		11.5	11.5	11.2	11.3	11.375
S-2673	9.7	11	11.1	10.6		7.4	8.2	10.5	11	9.275
S-2675	12	13.9	14.5	13.4667		10.3	10.2	10	9.5	10
S-2678	8.1	9.2	8.6	8.63333		5.1	4.9	5.2	4.1	4.825
S-2679	4	9.2	9.7	7.63333		5	4	4.9	5.1	4.75
				Mean						Mean
N#	31	31	31	31	0	29	29	29	29	29
MEAN	10.9903	11.6097	11.7161	11.4387		5.76897	6.24483	6.66552	6.95517	6.40862
SEM	0.34082	0.340599	0.376632	0.312947		0.648307	0.659887	0.667416	0.658087	0.648486
					Aortic Outflow
					(ml/min)
					Global
HEART #	10	20	30	Mean	Ischemia	10	20	30	40	Mean
S-1428	10.3	8.6	8.1	9		0	0	0	0	0
S-1430	8.6	6.4	4.3	6.43333		0	0	0	0	0
S-1432	10.1	10.1	9.8	10		0	0	0	0	0
S-1478	11.1	11.8	12	11.6333		0	0	0.2	1.9	0.525
S-1480	8.5	9.3	10.5	9.43333		0.2	0.3	0	1	0.375
S-1487	9.1	8.9	8.2	8.73333		0	0	0	0	0
S-1490	9.1	10.1	10.1	9.76667		6.3	6.7	7.4	7.7	7.025
S-1492	8.1	8.7	9.4	8.73333		1.7	2.9	3.2	4.8	3.15
S-1506	9.4	9.8	10.1	9.76667		0.4	2.2	3.4	4.1	2.525
S-1508	9.2	9.6	8.7	9.16667		6.6	7.2	7.3	6.9	7
S-1510	7.2	6.1	6.2	6.5		0	0.3	1	1.5	0.7
S-1538	9.3	10	10.7	10		6.1	6.9	7.2	7.2	6.85
S-1540	5.3	7.7	8.5	7.16667
S-1546	8.8	8.6	9.3	8.9		5	5.9	5.5	5.3	5.425
S-1549	9.5	9.5	9.4	9.46667		0.7	1.2	2.1	2.6	1.65
S-1550	9.3	10.2	10.7	10.0667		7.1	7.8	8.2	8.4	7.875
S-1560	9.5	9.2	9.3	9.33333
S-1562	8	8.4	8.5	8.3		7	7.3	7.5	7.7	7.375
S-1564	6.6	5.2	6.1	5.96667
S-1946	10.5	10	9.2	9.9		4	3.8	5.2	6.1	4.775
S-1948	7	8.2	8.4	7.86667		6.5	6.6	6.6	6.6	6.575
S-1951	11.1	10.9	6.3	9.43333		1.7	0.6	1.2	1.4	1.225
S-1970	9.9	10.7	10	10.2		0.1	4	2.9	2.1	2.275
S-1973	4.9	4.5	4.4	4.6		0	0	0	0	0
S-1974	8.6	8	8.1	8.23333		0	0	0	0	0
S-2572	6.7	5.4	6.7	6.26667		6.2	5.7	5.8	5.8	5.875
S-2573	6.6	6.7	6.9	6.73333		5.9	6.1	5.9	5.9	5.95
S-2673	7.8	8.6	8.9	8.43333		5	4.7	5.2	5.3	5.05
S-2675	9	10.5	10.5	10		6.2	6.1	6	5.7	6
S-2678	6.6	7.7	7.5	7.26667		3.6	3.7	4.2	3.2	3.675
S-2679	3.4	8.1	9	6.83333		4.2	2.5	2.2	2.1	2.75
				Mean						Mean
N#	31	31	31	31	0	28	28	28	28	28
MEAN	8.35806	8.62903	8.57419	8.52043		3.01786	3.30357	3.50714	3.68929	3.37946
SEM	0.325338	0.318673	0.328272	0.285875		0.51487	0.519477	0.525228	0.512527	0.508531
					Coronary Flow
					(ml/min)
					Global
HEART #	10	20	30	Mean	Ischemia	10	20	30	40	Mean
S-1428	1.9	2.4	3.6	2.63333		4.4	4.6	4.7	4.6	4.575
S-1430	1.8	1.9	2.3	2		3.7	3.4	3.3	3.2	3.4
S-1432	2	2	2	2		0.5	0.5	0.6	0.5	0.525
S-1478	2.4	2.4	2.5	2.43333		1.8	2	2.4	2.3	2.125
S-1480	0.9	0.9	0.7	0.833333		0.6	1.3	1.3	1.4	1.15
S-1487	1.3	1.2	1.3	1.26667		0.9	0.2	0	0	0.275
S-1490	2.4	1.6	0.9	1.63333		1.9	1.5	1.7	1.8	1.725
S-1492	2.4	1.8	1.5	1.9		3.3	2.8	2.7	2	2.7
S-1506	2.8	2.6	2.5	2.63333		3.8	3.3	3.1	3.2	3.35
S-1508	2.2	2.2	2.3	2.23333		2	2	2.1	2.3	2.1
S-1510	2.6	3	3.5	3.03333		1.4	2.1	1.8	2.2	1.875
S-1538	3	4	3.1	3.36667		4	4.2	4.6	4.2	4.25
S-1540	4.5	6.5	6.5	5.83333
S-1546	4.6	4.2	5.5	4.76667		5.7	6.5	7.2	7.5	6.725
S-1549	1.9	2.1	2.1	2.03333		1.5	1.9	1.8	1.8	1.75
S-1550	2.4	2.5	2.4	2.43333		2	2.1	2.2	2.3	2.15
S-1560	2	2.1	4.7	2.93333
S-1562	2.5	2.3	2.2	2.33333		2.4	2.3	2.3	2.4	2.35
S-1564	3.5	4.8	5.6	4.63333
S-1946	1.8	4.3	5	3.7
S-1948	3.8	4.6	4.2	4.2		4.3	3.9	4	3.8	4
S-1951	1.7	1.9	2.5	2.03333
S-1970	3.5	3.7	3.4	3.53333		1.9	2.6	3	3.6	2.775
S-1973	6.4	8.6	8.5	7.83333		2.6	2.4	3	3.1	2.775
S-1974	4.2	3.8	3.9	3.96667		1.5	1.8	2.6	3.1	2.25
S-2572	1.6	1.6	1.6	1.6		1.6	1.6	1.6	1.6	1.6
S-2573	4.5	5	5.1	4.86667		5.6	5.4	5.3	5.4	5.425
S-2673	1.9	2.4	2.2	2.16667		2.4	3.5	5.3	5.7	4.225
S-2675	3	3.4	4	3.46667		4.1	4.1	4	3.8	4
S-2678	1.5	1.5	1.1	1.36667		1.5	1.2	1	0.9	1.15
S-2679	0.6	1.1	0.7	0.8		0.8	1.5	2.7	3	2
				Mean						Mean
N#	31	31	31	31	0	26	26	26	26	26
MEAN	2.63226	2.98065	3.14194	2.91828		2.54615	2.64231	2.85769	2.91154	2.73942
SEM	0.224824	0.30294	0.329704	0.275745		0.266506	0.26689	0.291964	0.299174	0.271439
					Cardiac Work
					(ml*mmHg/min)
					Global
HEART #	10	20	30	Mean	Ischemia	10	20	30	40	Mean
S-1428	9.516	8.8	9.36	9.22533		2.42	1.748	1.128	0.828	1.531
S-1430	7.072	6.225	4.818	6.03833		2.479	2.278	2.211	2.144	2.278
S-1432	8.712	9.075	8.968	8.91833		0.265	0.26	0.12	0.07	0.17875
S-1478	10.125	11.218	11.89	11.0777		0.936	1.3	1.716	3.024	1.744
S-1480	6.392	7.65	8.288	7.44333		0.416	0.96	0.78	1.56	0.929
S-1487	7.8	7.777	7.315	7.63067		0.315	0.086	0	0	0.10025
S-1490	7.935	8.424	8.14	8.16633		5.822	6.068	6.825	7.125	6.46
S-1492	7.35	7.665	8.066	7.69367		3.45	4.161	4.484	4.964	4.26475
S-1506	8.662	9.052	9.324	9.01267		2.604	3.575	4.42	5.037	3.909
S-1508	9.12	9.44	9.02	9.19333		6.794	6.992	7.238	7.176	7.05
S-1510	8.428	8.281	8.633	8.44733		0.826	1.632	2.016	2.516	1.7475
S-1538	8.733	9.8	9.798	9.44367		7.171	7.992	8.614	8.322	8.02475
S-1540	6.566	9.94	10.8	9.102
S-1546	8.978	9.216	10.36	9.518		7.918	8.308	9.779	9.856	8.96525
S-1549	7.524	7.772	7.935	7.74367		1.232	2.046	2.535	2.816	2.15725
S-1550	7.722	8.763	9.17	8.55167		6.006	6.534	7.072	7.169	6.69525
S-1560	7.705	7.797	9.94	8.48067		3.417	5.063	5.412	7.102	5.2485
S-1562	6.51	6.955	7.062	6.84233		6.862	6.528	6.762	6.666	6.7045
S-1564	6.969	6.8	8.424	7.39767		7.004	7.236	7.104	7.41	7.1885
S-1946	7.626	9.295	9.372	8.76433
S-1948	6.804	8.448	8.82	8.024		6.912	6.51	6.572	6.344	6.5845
S-1951	7.68	7.808	5.632	7.04		3.233	3.172	4.898	5.084	4.09675
S-1970	9.38	10.656	9.916	9.984		0.96	4.224	3.776	3.591	3.13775
S-1973	7.458	8.908	8.901	8.42233		0.78	0.744	1.05	1.116	0.9225
S-1974	8.704	8.732	9.12	8.852		0.75	0.54	0.78	1.023	0.77325
S-2572	5.893	4.62	5.644	5.38567		4.836	4.38	4.292	4.218	4.4315
S-2573	7.548	7.956	8.28	7.928		7.935	7.705	7.392	7.458	7.6225
S-2673	6.79	7.81	8.103	7.56767		5.328	5.822	7.455	7.81	6.60375
S-2675	9.12	10.981	11.31	10.4703		7.828	7.446	7.5	7.22	7.4985
S-2678	5.751	6.716	6.278	6.24833		3.519	3.283	3.484	2.665	3.23775
S-2679	2.92	6.44	6.887	5.41567		3.4	2.76	3.283	3.366	3.20225
				Mean						Mean
N#	31	31	31	31	0	29	29	29	29	29
MEAN	7.66106	8.35548	8.5669	8.19448		3.842	4.11562	4.43786	4.60966	4.25128
SEM	0.252655	0.257276	0.292173	0.242833		0.485242	0.475171	0.507964	0.504592	0.484173
					Cardiac Work
					%
					Global
HEART #	10	20	30	Mean	Ischemia	10	20	30	40	Mean
S-1428	103.151	95.3895	101.46	100		26.2321	18.9478	12.2272	8.97529	16.5956
S-1430	117.118	103.091	79.7902	100		41.0544	37.7256	36.6161	35.5065	37.7256
S-1432	97.6864	101.757	100.557	100		2.97141	2.91534	1.34554	0.7849	2.0043
S-1478	91.4001	101.267	107.333	100		8.44943	11.7353	15.4906	27.2982	15.7434
S-1480	85.8755	102.777	111.348	100		5.58889	12.8974	10.4792	20.9584	12.481
S-1487	102.219	101.918	95.8632	100		4.12808	1.12703	0	0	1.31378
S-1490	97.1672	103.155	99.6775	100		71.2927	74.3051	83.5748	87.2485	79.1053
S-1492	95.5331	99.6274	104.839	100		44.8421	54.0834	58.2817	64.5206	55.432
S-1506	96.1092	100.436	103.454	100		28.8927	39.6664	49.0421	55.888	43.3723
S-1508	99.2023	102.683	98.1146	100		73.9014	76.0551	78.731	78.0566	76.686
S-1510	99.7711	98.0309	102.198	100		9.77823	19.3197	23.8655	29.7845	20.687
S-1538	92.4747	103.773	103.752	100		75.9345	84.6281	91.2146	88.1226	84.9749
S-1540	72.138	109.207	118.655	100
S-1546	94.3265	96.8271	108.846	100		83.1897	87.2872	102.742	103.551	94.1926
S-1549	97.1633	100.366	102.471	100		15.9098	26.4216	32.7364	36.3652	27.8582
S-1550	90.2982	102.471	107.231	100		70.2319	76.4062	82.6973	83.8316	78.2918
S-1560	90.8537	91.9385	117.208	100		40.2916	59.7005	63.8157	83.7434	61.8878
S-1562	95.143	101.647	103.21	100		100.287	95.4061	98.8259	97.4229	97.9856
S-1564	94.2054	91.9209	113.874	100		94.6785	97.8146	96.0303	100.167	97.1725
S-1946	87.0118	106.055	106.933	100
S-1948	84.7956	105.284	109.92	100		86.1416	81.1316	81.9043	79.0628	82.0601
S-1951	109.091	110.909	80	100		45.9233	45.0568	69.5739	72.2159	58.1925
S-1970	93.9503	106.731	99.3189	100		9.61538	42.3077	37.8205	35.9675	31.4278
S-1973	88.5503	105.766	105.683	100		9.26109	8.83366	12.4669	13.2505	10.953
S-1974	98.3281	98.6444	103.028	100		8.47266	6.10032	8.81157	11.5567	8.73531
S-2572	109.42	85.7833	104.797	100		89.7939	81.327	79.693	78.319	82.2832
S-2573	95.2069	100.353	104.44	100		100.088	97.1872	93.2392	94.0716	96.1466
S-2673	89.7238	103.202	107.074	100		70.4048	76.9326	98.5112	103.202	87.2627
S-2675	87.1032	104.877	108.019	100		74.7636	71.1152	71.631	68.9567	71.6166
S-2678	92.0405	107.485	100.475	100		56.319	52.542	55.7589	42.6514	51.8178
S-2679	53.9176	118.914	127.168	100		62.7808	50.9633	60.6204	62.153	59.1294
				Mean						Mean
N#	31	31	31	31	0	29	29	29	29	29
MEAN	93.5798	102.009	104.411	100		48.6627	51.3772	55.4395	57.3666	53.2115
SEM	1.99041	1.09024	1.65025	1.39798e-15		6.00983	5.6985	6.07057	6.02263	5.8428
					Cardiac Power
					(joules/min/ g dry wt)
					Global
HEART #	10	20	30	Mean	Ischemia	10	20	30	40	Mean
S-1428	3.03832	2.82186	3.00143	2.95387		0.716793	0.456515	0.220019	0.111975	0.376326
S-1430	1.8564	1.6651	1.28236	1.60129		0.64876	0.596158	0.578624	0.56109	0.596158
S-1432	3.13821	3.29383	3.26275	3.23159		0.0889528	0.0868093	0.0218631	0.0053586	0.050746
S-1478	2.76063	3.08669	3.29199	3.04644		0.234763	0.344576	0.456322	0.818288	0.463487
S-1480	1.75266	2.13744	2.31003	2.06671		0.106922	0.256084	0.208068	0.423726	0.2487
S-1487	2.20666	2.21051	2.07919	2.16545		0.0706707	0.0210508	0	0	0.0229304
S-1490	2.89046	3.09416	3.00521	2.99661		2.13271	2.24025	2.52591	2.63693	2.38395
S-1492	3.03308	3.18862	3.36391	3.1952		1.41963	1.73096	1.8791	2.06501	1.77368
S-1506	2.40145	2.52286	2.60524	2.50985		0.701677	0.973449	1.21495	1.38863	1.06968
S-1508	3.9586	4.0975	3.93122	3.99577		2.94272	3.00811	3.12115	3.10138	3.04334
S-1510	3.42741	3.39619	3.52904	3.45088		0.31218	0.636566	0.795238	0.981372	0.681339
S-1538	3.76725	4.21586	4.22667	4.06992		3.09343	3.45685	3.73559	3.60896	3.47371
S-1540
S-1546	3.28316	3.41869	3.82219	3.50802		2.95229	3.03815	3.67231	3.70123	3.341
S-1549	2.55657	2.64916	2.72096	2.64223		0.402846	0.695208	0.858569	0.950536	0.72679
S-1550	2.70741	3.10059	3.25386	3.02062		2.10577	2.29089	2.4949	2.52144	2.35325
S-1560	2.65087	2.69863	3.45973	2.93641		1.09918	1.7064	1.85612	2.44341	1.77628
S-1562	2.65767	2.86918	2.92281	2.81655		2.8975	2.71857	2.82432	2.75891	2.79982
S-1564	3.56805	3.47129	4.34894	3.79609		3.57543	3.68264	3.58034	3.74715	3.64639
S-1946	4.31318	5.3124	5.37385	4.99981
S-1948	2.50519	3.14208	3.31999	2.98909		2.55384	2.38831	2.41106	2.31872	2.41798
S-1951	2.54666	2.59916	1.89522	2.34701		1.07622	1.05591	1.63658	1.69873	1.36686
S-1970	2.16828	2.48941	2.31654	2.32474		0.201919	0.958425	0.856774	0.811964	0.70727
S-1973	1.79664	2.15926	2.16393	2.03994		0.140324	0.136531	0.205672	0.221571	0.176024
S-1974	2.77065	2.82543	2.96527	2.85378		0.221246	0.127575	0.184276	0.255342	0.19711
S-2572	1.80882	1.39732	1.71762	1.64125		1.44273	1.29678	1.26033	1.23323	1.30827
S-2573	2.44482	2.57697	2.68983	2.57054		2.57775	2.48809	2.37952	2.40077	2.46154
S-2673	1.84521	2.12827	2.21981	2.06443		1.45581	1.58653	2.03153	2.12827	1.80054
S-2675	2.49858	3.0288	3.11273	2.88003		2.14461	2.02501	2.04987	1.97804	2.04938
S-2678	2.2005	2.58334	2.41486	2.39957		1.33893	1.24168	1.3177	1.00151	1.22495
S-2679	1.05457	2.3072	2.47417	1.94532		1.21104	0.985983	1.16582	1.19154	1.1386
				Mean						Mean
N#	30	30	30	30	0	29	29	29	29	29
MEAN	2.6536	2.88293	2.96938	2.8353		1.37471	1.45621	1.57043	1.62293	1.50607
SEM	0.12943	0.138729	0.153933	0.136139		0.19729	0.195659	0.207839	0.207336	0.199587
					Cardiac Power
					%
					Global
Heart #	10	20	30	Mean	Ischemia	10	20	30	40	Mean
S-1428	102.859	95.5309	101.61	100		24.2662	15.4548	7.44849	3.79081	12.7401
S-1430	115.932	103.985	80.0829	100		40.5149	37.2299	36.135	35.04	37.2299
S-1432	97.1103	101.926	100.964	100		2.7526	2.68627	0.676542	0.165819	1.57031
S-1478	90.6184	101.321	108.06	100		7.70613	11.3108	14.9789	26.8605	15.2141
S-1480	84.8041	103.422	111.773	100		5.17352	12.3909	10.0676	20.5024	12.0336
S-1487	101.903	102.081	96.0164	100		3.26355	0.972122	0	0	1.05892
S-1490	96.4577	103.255	100.287	100		71.1709	74.7593	84.292	87.9972	79.5548
S-1492	94.9259	99.7939	105.28	100		44.4301	54.1739	58.81	64.6285	55.5106
S-1506	95.681	100.518	103.801	100		27.9569	38.7851	48.4073	55.3273	42.6192
S-1508	99.0696	102.546	98.3846	100		73.6457	75.2823	78.1114	77.6166	76.164
S-1510	99.3198	98.4152	102.265	100		9.04639	18.4465	23.0445	28.4383	19.7439
S-1538	92.5631	103.586	103.851	100		76.0071	84.9364	91.7852	88.6739	85.3507
S-1540
S-1546	93.5903	97.4538	108.956	100		84.1583	86.606	104.684	105.508	95.2389
S-1549	96.7581	100.262	102.98	100		15.2465	26.3114	32.4941	35.9748	27.5067
S-1550	89.631	102.647	107.722	100		69.713	75.8416	82.5958	83.4743	77.9062
S-1560	90.2758	91.9024	117.822	100		37.4328	58.1117	63.2107	83.2107	60.4915
S-1562	94.3589	101.868	103.773	100		102.874	96.521	100.276	97.9536	99.4061
S-1564	93.9928	91.4437	114.564	100		94.187	97.0112	94.3165	98.7106	96.0563
S-1946	86.2668	106.252	107.481	100
S-1948	83.8113	105.118	111.07	100		85.4387	79.901	80.662	77.573	80.8937
S-1951	108.506	110.743	80.7504	100		45.8547	44.9895	69.7302	72.3782	58.2382
S-1970	93.2696	107.083	99.647	100		8.68565	41.2271	36.8545	34.927	30.4236
S-1973	88.0729	105.849	106.078	100		6.8788	6.69289	10.0822	10.8616	8.62889
S-1974	97.0869	99.0066	103.907	100		7.75272	4.4704	6.45724	8.94751	6.90697
S-2572	110.21	85.1372	104.653	100		87.9045	79.0114	76.7909	75.1395	79.7116
S-2573	95.1092	100.25	104.641	100		100.281	96.7925	92.569	93.3955	95.7594
S-2673	89.381	103.093	107.527	100		70.5187	76.8508	98.4065	103.093	87.2171
S-2675	86.7551	105.165	108.08	100		74.4648	70.312	71.175	68.6811	71.1582
S-2678	91.7039	107.659	100.637	100		55.7987	51.7458	54.9139	41.7372	51.0489
S-2679	54.2109	118.603	127.186	100		62.2544	50.685	59.9295	61.2517	58.5301
				Mean						Mean
N#	30	30	30	30	0	29	29	29	29	29
MEAN	93.8078	101.864	104.328	100		48.1165	50.6728	54.7898	56.6158	52.5487
SEM	1.88036	1.09083	1.60689	1.42188e-15		6.09106	5.7432	6.17259	6.13265	5.92037

## Sheet: CardiacCRT+
					Heart Rate
					(bpm)
N#	20
					Global
Heart #	10	20	30	Mean	Ischemia	10	20	30	40	Mean
S-1429	309	272	260	280.333		291	286	293	302	293
S-1431		289	284	286.5		274	270	264	258	266.5
S-1433	243	236	222	233.667		231	245	247	245	242
S-1479	278	275	299	284		206	216	230	238	222.5
S-1489	341	326	346	337.667		269	298	304	308	294.75
S-1491	363	267	276	302		258	248	248	253	251.75
S-1507	334	304	287	308.333		286	286	291	292	288.75
S-1509	259	275	285	273		238	247	265	270	255
S-1511	355	272	294	307		285	266	276	283	277.5
S-1547	327	334	319	326.667		256	261	277	280	268.5
S-1548	367	348	340	351.667		283	283	282	281	282.25
S-1551	326	312	231	289.667		314	248	219	226	251.75
S-1561	212	240	261	237.667		247	233	232	236	237
S-1563	296	295	283	291.333		75	199	195	222	172.75
S-1565	321	287	284	297.333		249	245	262	272	257
S-1947	363	247	271	293.667		192	184	183	197	189
S-1949	339	323	320	327.333		256	259	285	303	275.75
S-1950	282	286	290	286		247	248	266	277	259.5
S-1972	376	257	257	296.667		230	229	167	166	198
S-1975	262	244	241	249		234	233	244	238	237.25
S-2575	329	263	242	278		265	254	253	249	255.25
S-2672	312	354	306	324		180	259	247	247	233.25
S-2674	362	355	349	355.333		309	302	304	309	306
S-2676	205	361	354	306.667		278	308	313	316	303.75
				Mean						Mean
N#	23	24	24	24		24	24	24	24	24
MEAN	311.348	292.583	287.542	296.812		248.042	254.458	256.125	261.167	254.948
SEM	10.0517	7.89926	7.55583	6.37989		10.1495	6.2748	7.73902	7.59783	7.10778
					Peak Systolic Pressure
					Global
HEART #	10	20	30	Mean	Ischemia	10	20	30	40	Mean
S-1429	65	68	69	67.3333		67	69	69	68	68.25
S-1431	53	64	67	61.3333		64	64	64	65	64.25
S-1433	70	72	73	71.6667		71	72	72	71	71.5
S-1479	62	64	65	63.6667		63	65	65	65	64.5
S-1489	72	74	74	73.3333		74	74	75	74	74.25
S-1491		61	63	62		61	63	64	64	63
S-1507	65	69	70	68		69	71	71	71	70.5
S-1509	72	73	74	73		75	76	75	75	75.25
S-1511	62	68	68	66		67	70	71	70	69.5
S-1547	47	56	57	53.3333		57	58	60	61	59
S-1548	53	56	58	55.6667		58	60	60	60	59.5
S-1551	56	58	62	58.6667		63	70	64	63	65
S-1561	69	68	66	67.6667		65	66	66	65	65.5
S-1563	59	61	60	60		56	57	57	55	56.25
S-1565	60	62	63	61.6667		64	64	64	63	63.75
S-1947	63	66	71	66.6667		58	59	58	60	58.75
S-1949	63	66	66	65		66	66	66	66	66
S-1950	65	67	68	66.6667		50	53	56	56	53.75
S-1972	56	60	62	59.3333		60	60	60	60	60
S-1975	56	59	60	58.3333		61	63	63	62	62.25
S-2575	62	67	67	65.3333		64	64	64	65	64.25
S-2672	61	62	65	62.6667		67	65	65	65	65.5
S-2674	62	66	68	65.3333		67	67	68	68	67.5
S-2676	57	63	65	61.6667		66	66	65	65	65.5
				Mean						Mean
N#	23	24	24	24		24	24	24	24	24
MEAN	61.3043	64.5833	65.875	63.9306		63.875	65.0833	65.0833	64.875	64.7292
SEM	1.27985	1.01781	0.961793	1.0387		1.17077	1.13718	1.06478	1.03089	1.08357
					Developed Pressure
					Global
HEART #	10	20	30	Mean	Ischemia	10	20	30	40	Mean
S-1429	19	22	22	21		20	23	24	24	22.75
S-1431		19	22	20.5		19	20	19	20	19.5
S-1433	23	26	29	26		26	27	27	26	26.5
S-1479	17	20	20	19		16	18	19	19	18
S-1489	31	33	34	32.6667		31	33	33	33	32.5
S-1491		15	19	17		15	18	19	20	18
S-1507	21	25	25	23.6667		25	26	26	25	25.5
S-1509	24	26	27	25.6667		28	28	30	29	28.75
S-1511	16	23	23	20.6667		21	25	26	26	24.5
S-1547	9	20	21	16.6667		17	18	22	23	20
S-1548	13	16	18	15.6667		18	20	21	20	19.75
S-1551	16	18	20	18		24	32	24	22	25.5
S-1561	30	32	29	30.3333		28	29	28	27	28
S-1563	22	24	23	23		19	21	21	16	19.25
S-1565	24	25	26	25		26	27	26	26	26.25
S-1947	28	31	39	32.6667		21	23	21	27	23
S-1949	29	33	34	32		33	33	35	35	34
S-1950	30	34	34	32.6667		14	16	21	22	18.25
S-1972	15	18	20	17.6667		17	18	17	16	17
S-1975	15	17	18	16.6667		19	21	22	21	20.75
S-2575	14	21	23	19.3333		18	19	19	20	19
S-2672	11	11	13	11.6667		13	11	12	12	12
S-2674	10	15	17	14		14	15	16	16	15.25
S-2676	6	11	13	10		12	13	13	12	12.5
				Mean						Mean
N#	22	24	24	24		24	24	24	24	24
MEAN	19.2273	22.2917	23.7083	21.7292		20.5833	22.25	22.5417	22.375	21.9375
SEM	1.52614	1.39289	1.37456	1.3752		1.18859	1.25723	1.16249	1.18995	1.16303
					HR x PSP
					(x10-3)
					Global
HEART #	10	20	30	Mean	Ischemia	10	20	30	40	Mean
S-1429	20.085	18.496	17.94	18.8403		19.497	19.734	20.217	20.536	19.996
S-1431		18.496	19.028	18.762		17.536	17.28	16.896	16.77	17.1205
S-1433	17.01	16.992	16.206	16.736		16.401	17.64	17.784	17.395	17.305
S-1479	17.236	17.6	19.435	18.0903		12.978	14.04	14.95	15.47	14.3595
S-1489	24.552	24.124	25.604	24.76		19.906	22.052	22.8	22.792	21.8875
S-1491		16.287	17.388	16.8375		15.738	15.624	15.872	16.192	15.8565
S-1507	21.71	20.976	20.09	20.9253		19.734	20.306	20.661	20.732	20.3583
S-1509	18.648	20.075	21.09	19.9377		17.85	18.772	19.875	20.25	19.1867
S-1511	22.01	18.496	19.992	20.166		19.095	18.62	19.596	19.81	19.2803
S-1547	15.369	18.704	18.183	17.4187		14.592	15.138	16.62	17.08	15.8575
S-1548	19.451	19.488	19.72	19.553		16.414	16.98	16.92	16.86	16.7935
S-1551	18.256	18.096	14.322	16.8913		19.782	17.36	14.016	14.238	16.349
S-1561	14.628	16.32	17.226	16.058		16.055	15.378	15.312	15.34	15.5212
S-1563	17.464	17.995	16.98	17.4797		4.2	11.343	11.115	12.21	9.717
S-1565	19.26	17.794	17.892	18.3153		15.936	15.68	16.768	17.136	16.38
S-1947	22.869	16.302	19.241	19.4707		11.136	10.856	10.614	11.82	11.1065
S-1949	21.357	21.318	21.12	21.265		16.896	17.094	18.81	19.998	18.1995
S-1950	18.33	19.162	19.72	19.0707		12.35	13.144	14.896	15.512	13.9755
S-1972	21.056	15.42	15.934	17.47		13.8	13.74	10.02	9.96	11.88
S-1975	14.672	14.396	14.46	14.5093		14.274	14.679	15.372	14.756	14.7703
S-2575	20.398	17.621	16.214	18.0777		16.96	16.256	16.192	16.185	16.3983
S-2672	19.032	21.948	19.89	20.29		12.06	16.835	16.055	16.055	15.2513
S-2674	22.444	23.43	23.732	23.202		20.703	20.234	20.672	21.012	20.6552
S-2676	11.685	22.743	23.01	19.146		18.348	20.328	20.345	20.54	19.8903
				Mean						Mean
N#	22	24	24	24		24	24	24	24	24
MEAN	18.9783	18.845	18.934	18.8864		15.9267	16.6297	16.7658	17.027	16.5873
SEM	0.633602	0.515278	0.563697	0.458949		0.751094	0.584014	0.672769	0.656367	0.627637
					HR x DP
					(x10-3)
					Global
HEART #	10	20	30	Mean	Ischemia	10	20	30	40	Mean
S-1429	5.871	5.984	5.72	5.85833		5.82	6.578	7.032	7.248	6.6695
S-1431		5.491	6.248	5.8695		5.206	5.4	5.016	5.16	5.1955
S-1433	5.589	6.136	6.438	6.05433		6.006	6.615	6.669	6.37	6.415
S-1479	4.726	5.5	5.98	5.402		3.296	3.888	4.37	4.522	4.019
S-1489	10.571	10.758	11.764	11.031		8.339	9.834	10.032	10.164	9.59225
S-1491		4.005	5.244	4.6245		3.87	4.464	4.712	5.06	4.5265
S-1507	7.014	7.6	7.175	7.263		7.15	7.436	7.566	7.3	7.363
S-1509	6.216	7.15	7.695	7.02033		6.664	6.916	7.95	7.83	7.34
S-1511	5.68	6.256	6.762	6.23267		5.985	6.65	7.176	7.358	6.79225
S-1547	2.943	6.68	6.699	5.44067		4.352	4.698	6.094	6.44	5.396
S-1548	4.771	5.568	6.12	5.48633		5.094	5.66	5.922	5.62	5.574
S-1551	5.216	5.616	4.62	5.15067		7.536	7.936	5.256	4.972	6.425
S-1561	6.36	7.68	7.569	7.203		6.916	6.757	6.496	6.372	6.63525
S-1563	6.512	7.08	6.509	6.70033		1.425	4.179	4.095	3.552	3.31275
S-1565	7.704	7.175	7.384	7.421		6.474	6.615	6.812	7.072	6.74325
S-1947	10.164	7.657	10.569	9.46333		4.032	4.232	3.843	5.319	4.3565
S-1949	9.831	10.659	10.88	10.4567		8.448	8.547	9.975	10.605	9.39375
S-1950	8.46	9.724	9.86	9.348		3.458	3.968	5.586	6.094	4.7765
S-1972	5.64	4.626	5.14	5.13533		3.91	4.122	2.839	2.656	3.38175
S-1975	3.93	4.148	4.338	4.13867		4.446	4.893	5.368	4.998	4.92625
S-2575	4.606	5.523	5.566	5.23167		4.77	4.826	4.807	4.98	4.84575
S-2672	3.432	3.894	3.978	3.768		2.34	2.849	2.964	2.964	2.77925
S-2674	3.62	5.325	5.933	4.95933		4.326	4.53	4.864	4.944	4.666
S-2676	1.23	3.971	4.602	3.26767		3.336	4.004	4.069	3.792	3.80025
				Mean						Mean
N#	22	24	24	24		24	24	24	24	24
MEAN	5.913	6.42525	6.78304	6.35526		5.13329	5.64987	5.81304	5.89133	5.62189
SEM	0.483694	0.394237	0.426939	0.412477		0.374761	0.352902	0.384555	0.399716	0.361331
					Cardiac Output
					(ml/min)
					Global
HEART #	10	20	30	Mean	Ischemia	10	20	30	40	Mean
S-1429	6.8	7.9	8.3	7.66667		6.6	7.3	7.9	8	7.45
S-1431	4.2	5.6	5.9	5.23333		5.5	5.5	5.4	5.3	5.425
S-1433	8	8.7	9	8.56667		8.5	9.3	9.5	9.3	9.15
S-1479	4	5	5.5	4.83333		3.6	4.2	4.6	4.7	4.275
S-1489	11.2	11.5	11.4	11.3667		10	10.4	10.6	10.8	10.45
S-1491		4.6	5	4.8		4.3	4.6	4.8	5	4.675
S-1507	9.3	10.9	9.9	10.0333		8.7	9.6	9.6	9.5	9.35
S-1509	7.8	8.9	10	8.9		8.4	8.9	9.8	9.4	9.125
S-1511	5.3	6.7	6.3	6.1		5.4	6.4	6.9	7	6.425
S-1547	6.4	9	8.4	7.93333		3.5	4.5	4.9	4.9	4.45
S-1548	3.4	5.2	7.1	5.23333		5.4	6.2	6.3	6.1	6
S-1551	8.3	9.5	10.1	9.3		9.8	9.7	9.5	9.3	9.575
S-1561	7.1	9.4	10.2	8.9		9.3	7.7	7.1	7.9	8
S-1563	8.5	9.8	8	8.76667		2.8	3	3.1	3.3	3.05
S-1565	9.9	11.2	11.6	10.9		10	10.6	11.2	11.3	10.775
S-1947	11.6	10.1	11	10.9		4.9	5	3.6	3.9	4.35
S-1949	12.5	13.6	13.81	13.3033		10.8	11.1	12	12	11.475
S-1950	14.3	14.3	14.5	14.3667		2.7	2.9	3.9	4.2	3.425
S-1972	6.1	8.9	9.8	8.26667		7.6	7.6	6	6.6	6.95
S-1975	6.5	7.8	8.4	7.56667		7.8	8.3	8.7	8.9	8.425
S-2575	5.1	6.9	6.7	6.23333		6.4	6.4	6.4	6.4	6.4
S-2672	2	2	3.4	2.46667		1.7	2.1	2.4	2.5	2.175
S-2674	3.6	5	5.3	4.63333		4	4.4	4.8	4.8	4.5
S-2676	5.4	6.9	5.7	6		4.1	4.4	4.4	5	4.475
				Mean						Mean
N#	23	24	24	24		24	24	24	24	24
MEAN	7.27391	8.30833	8.55458	8.01125		6.325	6.67083	6.80833	6.92083	6.68125
SEM	0.640762	0.598849	0.574905	0.592524		0.551291	0.54192	0.561601	0.54497	0.543546
					Aortic Outflow
					(ml/min)
					Global
HEART #	10	20	30	Mean	Ischemia	10	20	30	40	Mean
S-1429	3.9	4.8	5.2	4.63333		3.3	4	4.6	4.6	4.125
S-1431	0	1.9	3.3	1.73333		2.1	2.1	2.1	2.1	2.1
S-1433	4.7	5.8	6.3	5.6		5	6.2	6.6	6.5	6.075
S-1479	2.9	3.9	4.1	3.63333		1.9	2.8	3.2	3.2	2.775
S-1489	10	10.5	11	10.5		8.4	9.4	9.9	9.8	9.375
S-1491		2	3.6	2.8		1.8	2.6	2.9	3.1	2.6
S-1507	3.8	5.7	6.1	5.2		5.3	5.9	6	6	5.8
S-1509	6.5	7.2	8.1	7.26667		6.3	6.8	7.5	7.2	6.95
S-1511	0.8	4	4.7	3.16667		4.1	4.9	5.3	5.4	4.925
S-1547	0	1.9	3	1.63333		1.6	2.4	2.8	2.9	2.425
S-1548	0.5	2.4	3.4	2.1		3.7	4.6	4.7	4.6	4.4
S-1551	1.1	2.4	3	2.16667		3.6	3.3	3.2	3.2	3.325
S-1561	5.2	7.3	8	6.83333		6.3	3.7	2.3	2.5	3.7
S-1563	5.4	6.3	4.3	5.33333		0.2	0.3	0.3	0.6	0.35
S-1565	7.5	8.4	8.8	8.23333		7.5	8.1	8.4	8.5	8.125
S-1947	9	6.9	7.5	7.8		1.1	1.3	1.6	2.3	1.575
S-1949	11.1	11.1	11.3	11.1667		8.3	8.6	9.4	9.9	9.05
S-1950	10.8	10.8	11	10.8667		0.1	0.5	1.4	1.9	0.975
S-1972	1.7	3.9	4.3	3.3		2	3	1.1	1	1.775
S-1975	2.2	3.6	4.1	3.3		3.3	4	4.4	4.4	4.025
S-2575	4	5.6	5.3	4.96667		4.8	4.8	4.8	4.8	4.8
S-2672	0.5	0.5	2	1		0.4	0.8	1.2	1.4	0.95
S-2674	1.4	2.3	3.5	2.4		2.2	2.7	3.1	3.1	2.775
S-2676	0.1	1.2	2	1.1		1.8	1.7	1.7	2.3	1.875
				Mean						Mean
N#	23	24	24	24		24	24	24	24	24
MEAN	4.04783	5.01667	5.57917	4.86389		3.54583	3.9375	4.10417	4.22083	3.95208
SEM	0.737134	0.62946	0.577851	0.634105		0.50723	0.515584	0.552349	0.536662	0.517788
					Coronary Flow
					(ml/min)
					Global
HEART #	10	20	30	Mean	Ischemia	10	20	30	40	Mean
S-1429	2.9	3.1	3.1	3.03333		3.3	3.3	3.3	3.4	3.325
S-1431	4.2	3.7	2.6	3.5		3.4	3.4	3.3	3.2	3.325
S-1433	3.3	2.9	2.7	2.96667		3.5	3.1	2.9	2.8	3.075
S-1479	1.1	1.1	1.4	1.2		1.7	1.4	1.4	1.5	1.5
S-1489	1.2	1	0.4	0.866667		1.6	1	0.7	1	1.075
S-1491		2.6	1.4	2		2.5	2	1.9	1.9	2.075
S-1507	5.5	5.2	3.8	4.83333		3.4	3.7	3.6	3.5	3.55
S-1509	1.3	1.7	1.9	1.63333		2.1	2.1	2.3	2.2	2.175
S-1511	4.5	2.7	1.6	2.93333		1.3	1.5	1.6	1.6	1.5
S-1547	6.4	7.1	5.4	6.3		1.9	2.1	2.1	2	2.025
S-1548	2.9	2.8	3.7	3.13333		1.7	1.6	1.6	1.5	1.6
S-1551	7.2	7.1	7.1	7.13333		6.2	6.4	6.3	6.1	6.25
S-1561	1.9	2.1	2.2	2.06667		3	4	4.8	5.4	4.3
S-1563	3.1	3.5	3.7	3.43333		2.6	2.7	2.8	2.7	2.7
S-1565	2.4	2.8	2.8	2.66667		2.5	2.5	2.8	2.8	2.65
S-1947	2.6	3.2	3.5	3.1		3.8	3.7	2	1.6	2.775
S-1949	1.4	2.5	2.51	2.13667		2.5	2.5	2.6	2.1	2.425
S-1950	3.5	3.5	3.5	3.5		2.6	2.4	2.5	2.3	2.45
S-1972	4.4	5	5.5	4.96667		5.6	4.6	4.9	5.6	5.175
S-1975	4.3	4.2	4.3	4.26667		4.5	4.3	4.3	4.5	4.4
S-2575	1.1	1.3	1.4	1.26667		1.6	1.6	1.6	1.6	1.6
S-2672	1.5	1.5	1.4	1.46667		1.3	1.3	1.2	1.1	1.225
S-2674	2.2	2.7	1.8	2.23333		1.8	1.7	1.7	1.7	1.725
S-2676	5.3	5.7	3.7	4.9		2.3	2.7	2.7	2.7	2.6
				Mean						Mean
N#	23	24	24	24		24	24	24	24	24
MEAN	3.22609	3.29167	2.97542	3.14736		2.77917	2.73333	2.70417	2.7	2.72917
SEM	0.358354	0.346092	0.318214	0.326789		0.260572	0.259993	0.271301	0.29105	0.262882
					Cardiac Work
					(ml*mmHg/min)
					Global
HEART #	10	20	30	Mean	Ischemia	10	20	30	40	Mean
S-1429	4.42	5.372	5.727	5.173		4.422	5.037	5.451	5.44	5.0875
S-1431	2.226	3.584	3.953	3.25433		3.52	3.52	3.456	3.445	3.48525
S-1433	5.6	6.264	6.57	6.14467		6.035	6.696	6.84	6.603	6.5435
S-1479	2.48	3.2	3.575	3.085		2.268	2.73	2.99	3.055	2.76075
S-1489	8.064	8.51	8.436	8.33667		7.4	7.696	7.95	7.992	7.7595
S-1491		2.806	3.15	2.978		2.623	2.898	3.072	3.2	2.94825
S-1507	6.045	7.521	6.93	6.832		6.003	6.816	6.816	6.745	6.595
S-1509	5.616	6.497	7.4	6.50433		6.3	6.764	7.35	7.05	6.866
S-1511	3.286	4.556	4.284	4.042		3.618	4.48	4.899	4.9	4.47425
S-1547	3.008	5.04	4.788	4.27867		1.995	2.61	2.94	2.989	2.6335
S-1548	1.802	2.912	4.118	2.944		3.132	3.72	3.78	3.66	3.573
S-1551	4.648	5.51	6.262	5.47333		6.174	6.79	6.08	5.859	6.22575
S-1561	4.899	6.392	6.732	6.00767		6.045	5.082	4.686	5.135	5.237
S-1563	5.015	5.978	4.8	5.26433		1.568	1.71	1.767	1.815	1.715
S-1565	5.94	6.944	7.308	6.73067		6.4	6.784	7.168	7.119	6.86775
S-1947	7.308	6.666	7.81	7.26133		2.842	2.95	2.088	2.34	2.555
S-1949	7.875	8.976	9.1146	8.6552		7.128	7.326	7.92	7.92	7.5735
S-1950	9.295	9.581	9.86	9.57867		1.35	1.537	2.184	2.352	1.85575
S-1972	3.416	5.34	6.076	4.944		4.56	4.56	3.6	3.96	4.17
S-1975	3.64	4.602	5.04	4.42733		4.758	5.229	5.481	5.518	5.2465
S-2575	3.162	4.623	4.489	4.09133		4.096	4.096	4.096	4.16	4.112
S-2672	1.22	1.24	2.21	1.55667		1.139	1.365	1.56	1.625	1.42225
S-2674	2.232	3.3	3.604	3.04533		2.68	2.948	3.264	3.264	3.039
S-2676	3.078	4.347	3.705	3.71		2.706	2.904	2.86	3.25	2.93
				Mean						Mean
N#	23	24	24	24		24	24	24	24	24
MEAN	4.5337	5.40671	5.66423	5.17994		4.11508	4.427	4.51242	4.55817	4.40317
SEM	0.44418	0.420647	0.410054	0.417083		0.395031	0.403251	0.415023	0.397217	0.398611
					Cardiac Work
					%
					Global
HEART #	10	20	30	Mean	Ischemia	10	20	30	40	Mean
S-1429	85.4436	103.847	110.709	100		85.4823	97.371	105.374	105.161	98.3472
S-1431	68.4011	110.13	121.469	100		108.163	108.163	106.197	105.859	107.096
S-1433	91.1359	101.942	106.922	100		98.2153	108.973	111.316	107.459	106.491
S-1479	80.389	103.728	115.883	100		73.517	88.4927	96.9206	99.0276	89.4895
S-1489	96.7293	102.079	101.192	100		88.7645	92.3151	95.3619	95.8657	93.0768
S-1491		94.2243	105.776	100		88.0792	97.3136	103.156	107.455	99.001
S-1507	88.4807	110.085	101.434	100		87.8659	99.7658	99.7658	98.7266	96.531
S-1509	86.3424	99.8873	113.77	100		96.8585	103.992	113.002	108.389	105.56
S-1511	81.2964	112.716	105.987	100		89.5101	110.836	121.202	121.227	110.694
S-1547	70.3023	117.794	111.904	100		46.6267	61.0003	68.713	69.8582	61.5495
S-1548	61.2092	98.913	139.878	100		106.386	126.359	128.397	124.321	121.365
S-1551	84.9208	100.67	114.409	100		112.801	124.056	111.084	107.046	113.747
S-1561	81.5458	106.397	112.057	100		100.621	84.5919	78.0003	85.4741	87.1719
S-1563	95.2637	113.557	91.1796	100		29.7853	32.4827	33.5655	34.4773	32.5777
S-1565	88.2528	103.17	108.578	100		95.0872	100.792	106.498	105.77	102.037
S-1947	100.643	91.8013	107.556	100		39.1388	40.6261	28.755	32.2255	35.1864
S-1949	90.9858	103.706	105.308	100		82.3551	84.6428	91.5057	91.5057	87.5023
S-1950	97.0386	100.024	102.937	100		14.0938	16.0461	22.8007	24.5546	19.3738
S-1972	69.0939	108.01	122.896	100		92.233	92.233	72.8155	80.0971	84.3447
S-1975	82.2165	103.945	113.838	100		107.469	118.107	123.799	124.635	118.502
S-2575	77.2853	112.995	109.72	100		100.114	100.114	100.114	101.678	100.505
S-2672	78.3726	79.6574	141.97	100		73.1692	87.6874	100.214	104.39	91.3651
S-2674	73.2925	108.363	118.345	100		88.0035	96.8039	107.18	107.18	99.792
S-2676	82.965	117.17	99.8652	100		72.938	78.2749	77.0889	87.6011	78.9757
				Mean						Mean
N#	23	24	24	24		24	24	24	24	24
MEAN	83.1133	104.367	111.816	100		82.3866	89.6267	91.7844	92.916	89.1784
SEM	2.0683	1.72344	2.34124	8.55393e-16		5.24533	5.60248	5.87807	5.57939	5.45097
					Cardiac Power
					(joules/min/ g dry wt)
					Global
HEART #	10	20	30	Mean	Ischemia	10	20	30	40	Mean
S-1429	1.46092	1.79242	1.9165	1.72328		1.47096	1.6856	1.82414	1.81511	1.69895
S-1431	0.600466	1.01283	1.12807	0.91379		0.994747	0.994747	0.976661	0.976833	0.985747
S-1433	1.77258	1.99358	2.09641	1.95419		1.91556	2.13107	2.1769	2.09584	2.07984
S-1479	1.05612	1.37243	1.53843	1.32233		0.969329	1.1748	1.28669	1.31466	1.18637
S-1489	3.89392	4.1304	4.09448	4.0396		3.59165	3.73531	3.86806	3.87898	3.7685
S-1491		1.11608	1.26215	1.18911		1.04329	1.16118	1.23519	1.28666	1.18158
S-1507	2.21854	2.79463	2.58239	2.53185		2.23058	2.54694	2.54694	2.52041	2.46122
S-1509	2.09716	2.43246	2.77754	2.43572		2.37047	2.55112	2.76554	2.65266	2.58495
S-1511	1.55824	2.20389	2.07231	1.94481		1.74483	2.17973	2.39019	2.38408	2.17471
S-1547	0.946586	1.66861	1.59236	1.40252		0.663485	0.871801	0.990124	1.01054	0.883987
S-1548	0.642039	1.05293	1.50226	1.06574		1.14256	1.36826	1.39033	1.34619	1.31183
S-1551	1.44831	1.73221	2.00003	1.72685		1.97905	2.2251	1.95572	1.87808	2.00949
S-1561	2.28692	2.9751	3.11402	2.79201		2.78716	2.35078	2.1676	2.36759	2.41828
S-1563	1.93629	2.32642	1.86075	2.04115		0.597551	0.654621	0.676441	0.688431	0.654261
S-1565	2.36216	2.78254	2.93899	2.69456		2.58281	2.73777	2.89274	2.86298	2.76908
S-1947	2.88575	2.65895	3.16157	2.90209		1.10063	1.14725	0.808627	0.91369	0.992548
S-1949	3.99191	4.5962	4.66717	4.41843		3.64992	3.75131	4.05547	4.05547	3.87804
S-1950	2.94792	3.05812	3.15676	3.05427		0.400544	0.463737	0.668729	0.72017	0.563295
S-1972	1.13806	1.8097	2.07488	1.67421		1.54536	1.54536	1.22002	1.34202	1.41319
S-1975	0.938282	1.20184	1.32154	1.15389		1.25245	1.38658	1.4534	1.45795	1.38759
S-2575	1.25318	1.86335	1.80934	1.64195		1.6349	1.6349	1.6349	1.66604	1.64268
S-2672	0.444407	0.453385	0.816541	0.571444		0.423533	0.504334	0.576382	0.600398	0.526162
S-2674	0.627926	0.941198	1.03428	0.867802		0.766774	0.843452	0.936708	0.936708	0.87091
S-2676	0.778081	1.12532	0.965714	0.956372		0.70762	0.759397	0.745463	0.847117	0.764899
				Mean						Mean
N#	23	24	24	24		24	24	24	24	24
MEAN	1.70808	2.04561	2.14519	1.95908		1.56524	1.68355	1.71846	1.73411	1.67534
SEM	0.206068	0.206567	0.202459	0.201995		0.188627	0.190054	0.199576	0.195364	0.192067
					Cardiac Power
					%
					Global
Heart #	10	20	30	Mean	Ischemia	10	20	30	40	Mean
S-1429	84.7755	104.012	111.213	100		85.3581	97.8134	105.853	105.329	98.5882
S-1431	65.7116	110.839	123.45	100		108.86	108.86	106.88	106.899	107.875
S-1433	90.7065	102.016	107.278	100		98.0231	109.051	111.396	107.249	106.43
S-1479	79.8682	103.789	116.343	100		73.3048	88.8435	97.3048	99.4201	89.7183
S-1489	96.3938	102.248	101.359	100		88.911	92.4675	95.7536	96.0239	93.289
S-1491		93.8582	106.142	100		87.737	97.6505	103.875	108.203	99.3662
S-1507	87.6251	110.379	101.996	100		88.1006	100.596	100.596	99.548	97.2101
S-1509	86.1	99.8662	114.034	100		97.321	104.738	113.541	108.907	106.127
S-1511	80.1227	113.321	106.556	100		89.7171	112.079	122.901	122.586	111.821
S-1547	67.4918	118.972	113.536	100		47.3067	62.1596	70.5961	72.0517	63.0285
S-1548	60.2434	98.7974	140.959	100		107.208	128.385	130.456	126.315	123.091
S-1551	83.8701	100.31	115.82	100		114.605	128.854	113.254	108.758	116.367
S-1561	81.9094	106.557	111.533	100		99.8261	84.1966	77.6358	84.7985	86.6143
S-1563	94.8624	113.976	91.1618	100		29.2752	32.0711	33.1401	33.7275	32.0535
S-1565	87.6639	103.265	109.071	100		95.8525	101.604	107.355	106.25	102.765
S-1947	99.4368	91.622	108.941	100		37.9255	39.5317	27.8636	31.4839	34.2012
S-1949	90.3469	104.023	105.63	100		82.6069	84.9015	91.7854	91.7854	87.7698
S-1950	96.518	100.126	103.356	100		13.1142	15.1832	21.8949	23.5791	18.4429
S-1972	67.9758	108.093	123.932	100		92.3038	92.3038	72.8715	80.1586	84.4094
S-1975	81.3147	104.156	114.529	100		108.541	120.166	125.957	126.351	120.254
S-2575	76.3224	113.483	110.194	100		99.5703	99.5703	99.5703	101.467	100.044
S-2672	77.769	79.3401	142.891	100		74.1163	88.2561	100.864	105.067	92.0758
S-2674	72.3582	108.458	119.184	100		88.3582	97.194	107.94	107.94	100.358
S-2676	81.3576	117.666	100.977	100		73.9901	79.404	77.947	88.5762	79.9793
				Mean						Mean
N#	23	24	24	24		24	24	24	24	24
MEAN	82.2063	104.549	112.503	100		82.5805	90.245	92.3846	93.4363	89.6616
SEM	2.14156	1.78318	2.38916	1.81456e-15		5.32208	5.75589	6.00302	5.69319	5.56509

## Sheet: Tudca
					Heart Rate
					(bpm)
N#	5
					Global
Heart #	10	20	30	Mean	Ischemia	10	20	30	40	Mean
S-2570	290	293	310	297.667		246	245	252	255	249.5
S-2571	310	303	363	325.333		175	178	192	316	215.25
S-2682	230	273	288	263.667		305	203	255	254	254.25
S-2684	357	342	313	337.333		197	236	212	220	216.25
S-2687	359	375	373	369		223	223	243	219	227
				Mean						Mean
N#	5	5	5	5		5	5	5	5	5
MEAN	309.2	317.2	329.4	318.6		229.2	217	230.8	252.8	232.45
SEM	23.8818	18.2986	16.4152	17.8778		22.4062	12.0374	12.3345	17.6335	8.22777
					Peak Systolic Pressure
					Global
HEART #	10	20	30	Mean	Ischemia	10	20	30	40	Mean
S-2570	80	73	72	75		69	70	70	71	70
S-2571	72	71	65	69.3333		55	56	44	37	48
S-2682	67	70	69	68.6667		65	64	63	64	64
S-2684	60	62	63	61.6667		64	63	61	61	62.25
S-2687	56	57	57	56.6667		42	45	12	42	35.25
				Mean						Mean
N#	5	5	5	5		5	5	5	5	5
MEAN	67	66.6	65.2	66.2667		59	59.6	50	55	55.9
SEM	4.26615	3.04302	2.57682	3.19965		4.82701	4.27317	10.4163	6.58027	6.29911
					Developed Pressure
					Global
HEART #	10	20	30	Mean	Ischemia	10	20	30	40	Mean
S-2570	37	24	22	27.6667		18	20	21	22	20.25
S-2571	23	21	18	20.6667		11	4	11	9	8.75
S-2682	23	26	25	24.6667		19	19	18	19	18.75
S-2684	17	20	21	19.3333		21	20	18	19	19.5
S-2687	12	12	13	12.3333
				Mean						Mean
N#	5	5	5	5		4	4	4	4	4
MEAN	22.4	20.6	19.8	20.9333		17.25	15.75	17	17.25	16.8125
SEM	4.19047	2.4	2.0347	2.6064		1.94508	3.50951	1.89737	2.53969	2.41932
					HR x PSP
					(x10-3)
					Global
HEART #	10	20	30	Mean	Ischemia	10	20	30	40	Mean
S-2570	23.2	21.389	22.32	22.303		16.974	17.15	17.64	18.105	17.4672
S-2571	22.32	21.513	23.595	22.476		9.625	9.968	8.448	11.692	9.93325
S-2682	15.41	19.11	19.872	18.1307		19.825	12.992	16.065	16.256	16.2845
S-2684	21.42	21.204	19.719	20.781		12.608	14.868	12.932	13.42	13.457
S-2687	20.104	21.375	21.261	20.9133
				Mean						Mean
N#	5	5	5	5		4	4	4	4	4
MEAN	20.4908	20.9182	21.3534	20.9208		14.758	13.7445	13.7713	14.8682	14.2855
SEM	1.36955	0.454718	0.735983	0.778896		2.02576	1.35862	1.81236	1.28032	1.49996
					HR x DP
					(x10-3)
					Global
HEART #	10	20	30	Mean	Ischemia	10	20	30	40	Mean
S-2570	10.73	7.032	6.82	8.194		4.428	4.9	5.292	5.61	5.0575
S-2571	7.13	6.363	6.534	6.67567		1.925	0.712	2.112	2.844	1.89825
S-2682	5.29	7.098	7.2	6.52933		5.795	3.857	4.59	4.826	4.767
S-2684	6.069	6.84	6.573	6.494		4.137	4.72	3.816	4.18	4.21325
S-2687	4.308	4.5	4.849	4.55233
				Mean						Mean
N#	5	5	5	5		4	4	4	4	4
MEAN	6.7054	6.3666	6.3952	6.48907		4.07125	3.54725	3.9525	4.365	3.984
SEM	1.10756	0.484046	0.404337	0.578541		0.716905	0.869477	0.611378	0.523464	0.64127
					Cardiac Output
					(ml/min)
					Global
HEART #	10	20	30	Mean	Ischemia	10	20	30	40	Mean
S-2570	10.1	12.7	14.5	12.4333		7.9	8.2	9	9	8.525
S-2571	13.7	11.4	12	12.3667		3.5	3.7	3.8	3.4	3.6
S-2682	9.3	9.6	11.4	10.1		7.6	8.1	8.3	8.2	8.05
S-2684	7	8.1	8.3	7.8		4.7	5.3	4.4	4.3	4.675
S-2687	3.9	4.8	5	4.56667
				Mean						Mean
N#	5	5	5	5		4	4	4	4	4
MEAN	8.8	9.32	10.24	9.45333		5.925	6.325	6.375	6.225	6.2125
SEM	1.63095	1.37383	1.6403	1.48995		0.969106	0.98683	1.1868	1.24599	1.0928
					Aortic Outflow
					(ml/min)
					Global
HEART #	10	20	30	Mean	Ischemia	10	20	30	40	Mean
S-2570	5.5	7	9.1	7.2		3.5	4.3	5	5	4.45
S-2571	8.6	5.1	7.2	6.96667
S-2682	8	7.9	8.2	8.03333		3.5	4	4.3	4.3	4.025
S-2684	6	7	7.3	6.76667		3.7	4.7	3.9	3.8	4.025
S-2687	3.3	4.1	4.3	3.9
				Mean						Mean
N#	5	5	5	5		3	3	3	3	3
MEAN	6.28	6.22	7.22	6.57333		3.56667	4.33333	4.4	4.36667	4.16667
SEM	0.946256	0.699571	0.807094	0.70225		0.0516398	0.157056	0.248998	0.269568	0.109735
					Coronary Flow
					(ml/min)
					Global
HEART #	10	20	30	Mean	Ischemia	10	20	30	40	Mean
S-2570	4.6	5.7	5.4	5.23333		4.4	3.9	4	4	4.075
S-2571	5.1	6.3	4.8	5.4		3.5	3.7	3.8	3.4	3.6
S-2682	1.3	1.7	3.2	2.06667		4.1	4.1	4	3.9	4.025
S-2684	1	1.1	1	1.03333		1	0.6	0.5	0.5	0.65
S-2687	0.6	0.7	0.7	0.666667
				Mean						Mean
N#	5	5	5	5		4	4	4	4	4
MEAN	2.52	3.1	3.02	2.88		3.25	3.075	3.075	2.95	3.0875
SEM	0.960937	1.19833	0.957288	1.02125		0.691375	0.741507	0.768874	0.73982	0.732945
					Cardiac Work
					(ml*mmHg/min)
					Global
HEART #	10	20	30	Mean	Ischemia	10	20	30	40	Mean
S-2570	8.08	9.271	10.44	9.26367		5.451	5.74	6.3	6.39	5.97025
S-2571	9.864	8.094	7.8	8.586
S-2682	6.231	6.72	7.866	6.939		4.94	5.184	5.229	5.248	5.15025
S-2684	4.2	5.022	5.229	4.817		3.008	3.339	2.684	2.623	2.9135
S-2687	2.184	2.736	2.85	2.59
				Mean						Mean
N#	5	5	5	5		3	3	3	3	3
MEAN	6.1118	6.3686	6.837	6.43913		4.46633	4.75433	4.73767	4.75367	4.678
SEM	1.36106	1.15181	1.29324	1.23053		0.576252	0.562078	0.830653	0.863811	0.707559
					Cardiac Work
					%
					Global
HEART #	10	20	30	Mean	Ischemia	10	20	30	40	Mean
S-2570	87.2225	100.079	112.698	100		58.8428	61.9625	68.0076	68.9792	64.448
S-2571	114.885	94.2697	90.8456	100
S-2682	89.7968	96.8439	113.359	100		71.1918	74.7082	75.3567	75.6305	74.2218
S-2684	87.1912	104.256	108.553	100		62.4455	69.317	55.7193	54.453	60.4837
S-2687	84.3243	105.637	110.039	100
				Mean						Mean
N#	5	5	5	5		3	3	3	3	3
MEAN	92.6839	100.217	107.099	100		64.16	68.6626	66.3612	66.3542	66.3845
SEM	5.61734	2.15006	4.15616	0		2.84005	2.86127	4.4371	4.84334	3.16216
					Cardiac Power
					(joules/min/ g dry wt)
					Global
HEART #	10	20	30	Mean	Ischemia	10	20	30	40	Mean
S-2570	1.94187	2.19223	2.46225	2.19878		1.27498	1.34641	1.47777	1.50303	1.40055
S-2571	2.35115	1.92409	1.82112	2.03212
S-2682	3.04487	3.31299	3.86693	3.40826		2.39862	2.50864	2.52161	2.53961	2.49212
S-2684	1.28588	1.5493	1.61899	1.48472		0.93458	1.03381	0.82493	0.806181	0.899876
S-2687	0.806203	1.01455	1.05682	0.959191
				Mean						Mean
N#	5	5	5	5		3	3	3	3	3
MEAN	1.88599	1.99863	2.16522	2.01662		1.53606	1.62962	1.6081	1.61627	1.59751
SEM	0.392975	0.383465	0.481111	0.410559		0.342629	0.347543	0.382734	0.390079	0.364117
					Cardiac Power
					%
					Global
Heart #	10	20	30	Mean	Ischemia	10	20	30	40	Mean
S-2570	88.3156	99.7021	111.982	100		57.9857	61.2344	67.2085	68.3573	63.6965
S-2571	115.699	94.6839	89.6168	100
S-2682	89.3379	97.2047	113.457	100		70.3765	73.6045	73.9853	74.5132	73.1199
S-2684	86.6071	104.349	109.043	100		62.9464	69.6301	55.5612	54.2985	60.6091
S-2687	84.0504	105.771	110.178	100
				Mean						Mean
N#	5	5	5	5		3	3	3	3	3
MEAN	92.8021	100.342	106.856	100		63.7695	68.1563	65.585	65.723	65.8085
SEM	5.79387	2.09526	4.37532	3.17764e-15		2.78895	2.82432	4.16745	4.63387	2.91463

## Sheet: Tam+Tudca
					Heart Rate
					(bpm)
N#	7
					Global
Heart #	10	20	30	Mean	Ischemia	10	20	30	40	Mean
S-2567	296	297	287	293.333		271	274	276	276	274.25
S-2568	355	355	329	346.333		390	401	398	403	398
S-2680	186	247	184	205.667
S-2681	391	357	350	366		192	308	312	313	281.25
S-2683	373	360	315	349.333		293	338	329	336	324
S-2685	225	338	319	294		206	280	286	284	264
S-2686	438	412	421	423.667		318	317	314	316	316.25
				Mean						Mean
N#	7	7	7	7		6	6	6	6	6
MEAN	323.429	338	315	325.476		278.333	319.667	319.167	321.333	309.625
SEM	34.6663	19.8638	27	26.1251		27.7732	17.5282	16.347	17.2638	18.6692
					Peak Systolic Pressure
					Global
HEART #	10	20	30	Mean	Ischemia	10	20	30	40	Mean
S-2567	61	62	62	61.6667		60	60	61	61	60.5
S-2568	59	59	61	59.6667		60	61	62	62	61.25
S-2680	71	71	73	71.6667
S-2681	61	64	65	63.3333		63	64	64	64	63.75
S-2683	63	64	66	64.3333		66	67	67	67	66.75
S-2685	58	60	62	60		61	61	62	63	61.75
S-2686	61	62	63	62		63	64	65	65	64.25
				Mean						Mean
N#	7	7	7	7		6	6	6	6	6
MEAN	62	63.1429	64.5714	63.2381		62.1667	62.8333	63.5	63.6667	63.0417
SEM	1.61835	1.4869	1.5562	1.53911		0.875595	0.997616	0.853564	0.816497	0.879157
					Developed Pressure
					Global
HEART #	10	20	30	Mean	Ischemia	10	20	30	40	Mean
S-2567	13	15	14	14		12	12	14	12	12.5
S-2568	13	13	14	13.3333		12	14	15	15	14
S-2680	22	22	24	22.6667
S-2681	10	14	15	13		12	13	14	14	13.25
S-2683	14	15	17	15.3333		16	15	16	15	15.5
S-2685	8	10	12	10		10	10	12	14	11.5
S-2686	12	15	17	14.6667		15	15	17	16	15.75
				Mean						Mean
N#	7	7	7	7		6	6	6	6	6
MEAN	13.1429	14.8571	16.1429	14.7143		12.8333	13.1667	14.6667	14.3333	13.75
SEM	1.66803	1.37024	1.4708	1.47363		0.842332	0.73355	0.661888	0.516398	0.632456
					HR x PSP
					(x10-3)
					Global
HEART #	10	20	30	Mean	Ischemia	10	20	30	40	Mean
S-2567	18.056	18.414	17.794	18.088		16.26	16.44	16.836	16.836	16.593
S-2568	20.945	20.945	20.069	20.653		23.4	24.461	24.676	24.986	24.3807
S-2680	13.206	17.537	13.432	14.725
S-2681	23.851	22.848	22.75	23.1497		12.096	19.712	19.968	20.032	17.952
S-2683	23.499	23.04	20.79	22.443		19.338	22.646	22.043	22.512	21.6348
S-2685	13.05	20.28	19.778	17.7027		12.566	17.08	17.732	17.892	16.3175
S-2686	26.718	25.544	26.523	26.2617		20.034	20.288	20.41	20.54	20.318
				Mean						Mean
N#	7	7	7	7		6	6	6	6	6
MEAN	19.9036	21.2297	20.1623	20.4319		17.2823	20.1045	20.2775	20.4663	19.5327
SEM	2.01939	1.05849	1.53228	1.47178		1.68532	1.17354	1.08101	1.129	1.19543
					HR x DP
					(x10-3)
					Global
HEART #	10	20	30	Mean	Ischemia	10	20	30	40	Mean
S-2567	3.848	4.455	4.018	4.107		3.252	3.288	3.864	3.312	3.429
S-2568	4.615	4.615	4.606	4.612		4.68	5.614	5.97	6.045	5.57725
S-2680	4.092	5.434	4.416	4.64733
S-2681	3.91	4.998	5.25	4.71933		2.304	4.004	4.368	4.382	3.7645
S-2683	5.222	5.4	5.355	5.32567		4.688	5.07	5.264	5.04	5.0155
S-2685	1.8	3.38	3.828	3.00267		2.06	2.8	3.432	3.976	3.067
S-2686	5.256	6.18	7.157	6.19767		4.77	4.755	5.338	5.056	4.97975
				Mean						Mean
N#	7	7	7	7		6	6	6	6	6
MEAN	4.10614	4.92314	4.94714	4.65881		3.62567	4.25517	4.706	4.63517	4.3055
SEM	0.443199	0.33697	0.426944	0.373722		0.474715	0.409746	0.368579	0.361662	0.384369
					Cardiac Output
					(ml/min)
					Global
HEART #	10	20	30	Mean	Ischemia	10	20	30	40	Mean
S-2567	11.3	12	12	11.7667		8.9	10.5	11.3	11.5	10.55
S-2568	4.3	8.5	7.2	6.66667		4.1	4.7	4.9	5.1	4.7
S-2680	3.4	5	3.3	3.9
S-2681	6.7	8.5	9.2	8.13333		5.7	6.6	6.9	6.9	6.525
S-2683	3.5	4.6	5.5	4.53333		4.6	4.2	4.4	4.7	4.475
S-2685	5.3	6.5	6.5	6.1		3.4	3.9	4.5	4.8	4.15
S-2686	8.1	9.4	10	9.16667		7.9	8	8.3	8.3	8.125
				Mean						Mean
N#	7	7	7	7		6	6	6	6	6
MEAN	6.08571	7.78571	7.67143	7.18095		5.76667	6.31667	6.71667	6.88333	6.42083
SEM	1.08374	0.987404	1.11178	1.03609		0.830032	0.97612	1.02996	1.00865	0.954228
					Aortic Outflow
					(ml/min)
					Global
HEART #	10	20	30	Mean	Ischemia	10	20	30	40	Mean
S-2567
S-2568	2.6	6.8	5.5	4.96667		2.6	3	3.3	3.4	3.075
S-2680	2.7	4.1	2.6	3.13333
S-2681	1.7	3.1	4.1	2.96667		2.6	3.2	3.4	3.3	3.125
S-2683	2.1	3.3	4.1	3.16667		3.2	2.9	3.2	3.4	3.175
S-2685	0.5	1.7	3	1.73333		1.6	1.9	2.4	2.6	2.125
S-2686	2	3.5	4.9	3.46667		3.3	3.5	3.8	3.8	3.6
				Mean						Mean
N#	6	6	6	6		5	5	5	5	5
MEAN	1.93333	3.75	4.03333	3.23889		2.66	2.9	3.22	3.3	3.02
SEM	0.301109	0.639531	0.415188	0.392583		0.25579	0.228348	0.193465	0.164751	0.204895
					Coronary Flow
					(ml/min)
					Global
HEART #	10	20	30	Mean	Ischemia	10	20	30	40	Mean
S-2567
S-2568	1.7	1.7	1.7	1.7		1.5	1.7	1.6	1.7	1.625
S-2680	0.7	0.9	0.7	0.766667
S-2681	5	5.4	5.1	5.16667		3.1	3.4	3.5	3.6	3.4
S-2683	1.4	1.3	1.4	1.36667		1.4	1.3	1.2	1.3	1.3
S-2685	4.8	4.8	3.5	4.36667		1.8	2	2.1	2.2	2.025
S-2686	6.1	5.9	5.1	5.7		4.6	4.5	4.5	4.5	4.525
				Mean						Mean
N#	6	6	6	6		5	5	5	5	5
MEAN	3.28333	3.33333	2.91667	3.17778		2.48	2.58	2.58	2.66	2.575
SEM	0.860371	0.85746	0.728371	0.810787		0.516444	0.503842	0.521947	0.50892	0.511083
					Cardiac Work
					(ml*mmHg/min)
					Global
HEART #	10	20	30	Mean	Ischemia	10	20	30	40	Mean
S-2567	6.893	7.44	7.44	7.25767		5.34	6.3	6.893	7.015	6.387
S-2568	2.537	5.015	4.392	3.98133		2.46	2.867	3.038	3.162	2.88175
S-2680	2.414	3.55	2.409	2.791
S-2681	4.087	5.44	5.98	5.169		3.591	4.224	4.416	4.416	4.16175
S-2683	2.205	2.944	3.63	2.92633		3.036	2.814	2.948	3.149	2.98675
S-2685	3.074	3.9	4.03	3.668		2.074	2.379	2.79	3.024	2.56675
S-2686	4.941	5.828	6.3	5.68967		4.977	5.12	5.395	5.395	5.22175
				Mean						Mean
N#	7	7	7	7		6	6	6	6	6
MEAN	3.73586	4.87386	4.883	4.49757		3.57967	3.95067	4.24667	4.36017	4.03429
SEM	0.64567	0.582712	0.662048	0.613846		0.503352	0.583044	0.623807	0.604979	0.57423
					Cardiac Work
					%
					Global
HEART #	10	20	30	Mean	Ischemia	10	20	30	40	Mean
S-2567	94.9754	102.512	102.512	100		73.5774	86.8048	94.9754	96.6564	88.0035
S-2568	63.7224	125.963	110.315	100		61.7883	72.0111	76.3061	79.4206	72.3815
S-2680	86.4923	127.195	86.3131	100
S-2681	79.0675	105.243	115.69	100		69.4719	81.7179	85.4324	85.4324	80.5136
S-2683	75.3503	100.604	124.046	100		103.748	96.1613	100.74	107.609	102.065
S-2685	83.8059	106.325	109.869	100		56.5431	64.8582	76.0632	82.4427	69.9768
S-2686	86.8416	102.431	110.727	100		87.4744	89.9877	94.821	94.821	91.776
				Mean						Mean
N#	7	7	7	7		6	6	6	6	6
MEAN	81.4651	110.039	108.496	100		75.4338	81.9235	88.0564	91.0637	84.1193
SEM	3.78006	4.33214	4.44974	3.79801e-15		6.60886	4.41133	3.93993	4.00264	4.61838
					Cardiac Power
					(joules/min/ g dry wt)
					Global
HEART #	10	20	30	Mean	Ischemia	10	20	30	40	Mean
S-2567	1.922	2.0823	2.0823	2.02887		1.48321	1.74985	1.922	1.95602	1.77777
S-2568	0.767071	1.5163	1.33848	1.20728		0.746791	0.873729	0.929311	0.967242	0.879268
S-2680	0.896048	1.31772	0.898927	1.03756
S-2681	1.33989	1.80288	1.98852	1.71043		1.18596	1.39988	1.46351	1.46351	1.37822
S-2683	0.741706	0.993743	1.23343	0.989628		1.0316	0.959178	1.00485	1.07337	1.01725
S-2685	0.846835	1.08324	1.12791	1.01933		0.578301	0.663346	0.780861	0.849412	0.71798
S-2686	1.79985	2.13091	2.31181	2.08086		1.82633	1.88536	1.99332	1.99332	1.92458
				Mean						Mean
N#	7	7	7	7		6	6	6	6	6
MEAN	1.18763	1.56101	1.56877	1.43914		1.14203	1.25522	1.34898	1.38381	1.28251
SEM	0.189873	0.173635	0.207051	0.184294		0.175075	0.188692	0.198131	0.189794	0.186575
					Cardiac Power
					%
					Global
Heart #	10	20	30	Mean	Ischemia	10	20	30	40	Mean
S-2567	94.7328	102.634	102.634	100		73.1053	86.2478	94.7328	96.4095	87.6238
S-2568	63.5369	125.596	110.867	100		61.8571	72.3714	76.9753	80.1172	72.8303
S-2680	86.3607	127.001	86.6382	100
S-2681	78.3364	105.405	116.259	100		69.3371	81.8439	85.5641	85.5641	80.5773
S-2683	74.948	100.416	124.636	100		104.241	96.9231	101.538	108.462	102.791
S-2685	83.0777	106.27	110.652	100		56.7335	65.0767	76.6054	83.3305	70.4365
S-2686	86.4955	102.405	111.099	100		87.7683	90.6051	95.7933	95.7933	92.49
				Mean						Mean
N#	7	7	7	7		6	6	6	6	6
MEAN	81.0697	109.961	108.969	100		75.5071	82.178	88.5349	91.6127	84.4582
SEM	3.7812	4.28478	4.49437	3.79801e-15		6.67317	4.45207	3.9459	4.00606	4.6522
